# Supplementary material for: Poly[[diaqua­bis­{μ-4-[6-(4-carboxyphenyl)-4,4′-bipyridin-2-yl]benzoato-κ2 O:N 4′}zinc] dimethyl­formamide tetra­solvate]
Source: Acta Crystallogr Sect E Struct Rep Online. 2012 Oct 27;68(Pt 11):m1413. doi: 10.1107/S1600536812043838 (PMC3515151; doi:10.1107/S1600536812043838)
Supplement: Supplementary file 1 [file e-68-m1413-sup1.cif]

##############################################################################
#                                                                            #
# This CIF contains the data in a paper accepted for publication in          #
# Acta Crystallographica Section E. It conforms to the requirements of       #
# Notes for Authors for Acta Crystallographica Section E, and has been       #
# peer reviewed under the auspices of the IUCr Commission on Journals.       #
#                                                                            #
# Full details of the Crystallographic Information File format               #
# are given in the paper "The Crystallographic Information File (CIF):       #
# a New Standard Archive File for Crystallography" by S. R. Hall, F. H.      #
# Allen and I. D. Brown [Acta Cryst. (1991), A47, 655-685].                  #
#                                                                            #
# The current version of the core CIF dictionary is obtainable from          #
# ftp://ftp.iucr.org/pub/cif_core.dic.                                       #
#                                                                            #
# Software is freely available for graphical display of the structure(s)     #
# in this CIF. For information consult the CIF software page                 #
# http://www.iucr.org/resources/cif/software.                                #
#                                                                            #
# This file may be used for bona fide research purposes within the           #
# scientific community so long as proper attribution is given to the journal # 
# article from which it was obtained.                                        #
#                                                                            #
##############################################################################
data_global
_audit_creation_method     'SHELXL97'
_journal_date_recd_electronic     2012-10-15
_journal_date_accepted     2012-10-23
_journal_name_full     'Acta Crystallographica, Section E'
_journal_year     2012
_journal_volume     68
_journal_issue     11
_journal_page_first     m1413
_journal_page_last     m1413
_journal_paper_category     QM
_journal_paper_doi     10.1107/S1600536812043838
_journal_coeditor_code     HY2597
_publ_contact_author_name     'Shuyan Song'
_publ_contact_author_address
;
State Key Laboratory of Rare Earth Resource Utilization
Changchun Institute of Applied Chemistry
Chinese Academy of Sciences
Changchun 130022
People's Republic of China
;
_publ_contact_author_email     songsy@ciac.jl.cn
_publ_contact_author_fax     '+86-431-85262135'
_publ_contact_author_phone     '+86-431-85698941'
_publ_section_title
;\
Poly[[diaquabis{\m-4-[6-(4-carboxyphenyl)-4,4'-bipyridin-2-yl]benzoato-\
\k^2^<i>O</i>:<i>N</i>^4'^}zinc] dimethylformamide tetrasolvate]
;
loop_
    _publ_author_name
    _publ_author_footnote
    _publ_author_address
    'Ge, Xin' .
;
State Key Laboratory of Rare Earth Resource Utilization
Changchun Institute of Applied Chemistry
Chinese Academy of Sciences
Changchun 130022
People's Republic of China
;
    'Song, Shuyan' .
;
State Key Laboratory of Rare Earth Resource Utilization
Changchun Institute of Applied Chemistry
Chinese Academy of Sciences
Changchun 130022
People's Republic of China
;
data_I
_audit_creation_method     SHELXL-97
_chemical_name_systematic
;
Poly[[diaquabis{\m-4-[6-(4-carboxyphenyl)-4,4'-bipyridin-2-yl]benzoato-
\k^2^<i>O</i>:<i>N</i>^4'^}zinc] dimethylformamide tetrasolvate]
;
_chemical_name_common     ?
_chemical_formula_moiety     'C48 H34 N4 O10 Zn, 4(C3 H7 N O)'
_chemical_formula_sum     'C60 H62 N8 O14 Zn'
_chemical_formula_iupac     '[Zn (C24 H15 N2 O4)2 (H2 O)2], 4C3 H7 N O'
_chemical_formula_weight     1184.57
_chemical_melting_point     ?
_symmetry_cell_setting     monoclinic
_symmetry_space_group_name_H-M     'P 21/n'
_symmetry_space_group_name_Hall     '-P 2yn'
loop_
    _symmetry_equiv_pos_as_xyz
    'x, y, z'
    '-x+1/2, y+1/2, -z+1/2'
    '-x, -y, -z'
    'x-1/2, -y-1/2, z-1/2'
_cell_length_a     7.4744(5)
_cell_length_b     17.7122(13)
_cell_length_c     21.4993(15)
_cell_angle_alpha     90.00
_cell_angle_beta     95.0750(10)
_cell_angle_gamma     90.00
_cell_volume     2835.1(3)
_cell_formula_units_Z     2
_cell_measurement_reflns_used     5607
_cell_measurement_theta_min     1.00
_cell_measurement_theta_max     26.05
_cell_measurement_temperature     293(2)
_exptl_crystal_description     block
_exptl_crystal_colour     colorless
_exptl_crystal_size_max     0.25
_exptl_crystal_size_mid     0.22
_exptl_crystal_size_min     0.19
_exptl_crystal_density_diffrn     1.388
_exptl_crystal_density_meas     ?
_exptl_crystal_density_method     'not measured'
_exptl_crystal_F_000     1240
_exptl_absorpt_coefficient_mu     0.508
_exptl_absorpt_correction_type     multi-scan
_exptl_absorpt_process_details     '(SADABS; Bruker, 2001)'
_exptl_absorpt_correction_T_min     0.8393
_exptl_absorpt_correction_T_max     0.9147
_exptl_special_details
;
;
_diffrn_ambient_temperature     293(2)
_diffrn_radiation_type     MoK\a
_diffrn_radiation_wavelength     0.71073
_diffrn_radiation_source     'fine-focus sealed tube'
_diffrn_radiation_monochromator     graphite
_diffrn_measurement_device_type     'Bruker APEXII CCD'
_diffrn_measurement_method     '\f and \w scans'
_diffrn_detector_area_resol_mean     ?
_diffrn_reflns_number     15534
_diffrn_reflns_av_R_equivalents     0.0444
_diffrn_reflns_av_sigmaI/netI     0.0549
_diffrn_reflns_theta_min     1.90
_diffrn_reflns_theta_max     26.05
_diffrn_reflns_theta_full     26.05
_diffrn_measured_fraction_theta_max     0.998
_diffrn_measured_fraction_theta_full     0.998
_diffrn_reflns_limit_h_min     -8
_diffrn_reflns_limit_h_max     9
_diffrn_reflns_limit_k_min     -16
_diffrn_reflns_limit_k_max     21
_diffrn_reflns_limit_l_min     -26
_diffrn_reflns_limit_l_max     21
_diffrn_standards_number     ?
_diffrn_standards_interval_count     ?
_diffrn_standards_interval_time     ?
_diffrn_standards_decay_%     ?
_refine_special_details
;
 Refinement of F^2^ against ALL reflections.  The weighted R-factor wR and
 goodness of fit S are based on F^2^, conventional R-factors R are based
 on F, with F set to zero for negative F^2^. The threshold expression of
 F^2^ > 2sigma(F^2^) is used only for calculating R-factors(gt) etc. and is
 not relevant to the choice of reflections for refinement.  R-factors based
 on F^2^ are statistically about twice as large as those based on F, and R-
 factors based on ALL data will be even larger.
;
_reflns_number_total     5606
_reflns_number_gt     3804
_reflns_threshold_expression     I>2\s(I)
_refine_ls_structure_factor_coef     Fsqd
_refine_ls_matrix_type     full
_refine_ls_R_factor_all     0.0825
_refine_ls_R_factor_gt     0.0525
_refine_ls_wR_factor_gt     0.1372
_refine_ls_wR_factor_ref     0.1575
_refine_ls_goodness_of_fit_ref     1.047
_refine_ls_restrained_S_all     1.047
_refine_ls_number_reflns     5606
_refine_ls_number_parameters     385
_refine_ls_number_restraints     3
_refine_ls_hydrogen_treatment     mixed
_refine_ls_weighting_scheme     calc
_refine_ls_weighting_details
         'calc w=1/[\s^2^(Fo^2^)+(0.0780P)^2^+1.0747P] where P=(Fo^2^+2Fc^2^)/3'
_atom_sites_solution_hydrogens     geom
_atom_sites_solution_primary     direct
_atom_sites_solution_secondary     difmap
_refine_ls_shift/su_max     0.000
_refine_ls_shift/su_mean     0.000
_refine_diff_density_max     0.400
_refine_diff_density_min     -0.351
_refine_ls_extinction_method     none
_refine_ls_extinction_coef     ?
loop_
    _atom_type_symbol
    _atom_type_description
    _atom_type_scat_dispersion_real
    _atom_type_scat_dispersion_imag
    _atom_type_scat_source
    'C' 'C' 0.0033 0.0016
                         'International Tables Vol C Tables 4.2.6.8 and 6.1.1.4'
    'H' 'H' 0.0000 0.0000
                         'International Tables Vol C Tables 4.2.6.8 and 6.1.1.4'
    'N' 'N' 0.0061 0.0033
                         'International Tables Vol C Tables 4.2.6.8 and 6.1.1.4'
    'O' 'O' 0.0106 0.0060
                         'International Tables Vol C Tables 4.2.6.8 and 6.1.1.4'
    'Zn' 'Zn' 0.2839 1.4301
                         'International Tables Vol C Tables 4.2.6.8 and 6.1.1.4'
_computing_data_collection     'APEX2 (Bruker, 2007)'
_computing_cell_refinement     'SAINT (Bruker, 2007)'
_computing_data_reduction     'SAINT (Bruker, 2007)'
_computing_structure_solution     'SHELXTL (Sheldrick, 2008)'
_computing_structure_refinement     'SHELXTL (Sheldrick, 2008)'
_computing_molecular_graphics
               'XP in SHELXTL (Sheldrick, 2008) and DIAMOND (Brandenburg, 1999)'
_computing_publication_material     'SHELXTL (Sheldrick, 2008)'
loop_
    _atom_site_type_symbol
    _atom_site_label
    _atom_site_fract_x
    _atom_site_fract_y
    _atom_site_fract_z
    _atom_site_U_iso_or_equiv
    _atom_site_adp_type
    _atom_site_calc_flag
    _atom_site_refinement_flags
    _atom_site_occupancy
    _atom_site_symmetry_multiplicity
    _atom_site_disorder_assembly
    _atom_site_disorder_group
    Zn Zn1 1.0000 0.5000 0.0000 0.03205(18) Uani d S 1 2 . .
    C C1 0.6503(5) 0.73356(19) 0.63443(16) 0.0392(8) Uani d . 1 1 . .
    C C2 0.6897(4) 0.66640(18) 0.59720(14) 0.0331(7) Uani d . 1 1 . .
    C C3 0.6424(4) 0.59554(18) 0.61726(15) 0.0347(8) Uani d . 1 1 . .
    H H3 0.5935 0.5901 0.6553 0.042 Uiso calc R 1 1 . .
    C C4 0.6676(4) 0.53241(19) 0.58068(14) 0.0318(7) Uani d . 1 1 . .
    H H4 0.6355 0.4850 0.5945 0.038 Uiso calc R 1 1 . .
    C C5 0.7403(4) 0.53927(17) 0.52353(13) 0.0266(6) Uani d . 1 1 . .
    C C6 0.7865(4) 0.61109(18) 0.50425(15) 0.0317(7) Uani d . 1 1 . .
    H H6 0.8333 0.6170 0.4659 0.038 Uiso calc R 1 1 . .
    C C7 0.7642(4) 0.67359(18) 0.54074(15) 0.0336(7) Uani d . 1 1 . .
    H H7 0.7993 0.7209 0.5275 0.040 Uiso calc R 1 1 . .
    C C8 0.7645(4) 0.47318(18) 0.48218(14) 0.0275(7) Uani d . 1 1 . .
    C C9 0.7387(4) 0.39894(17) 0.50138(14) 0.0275(7) Uani d . 1 1 . .
    H H9 0.7094 0.3891 0.5417 0.033 Uiso calc R 1 1 . .
    C C10 0.7572(4) 0.33962(17) 0.45977(13) 0.0264(6) Uani d . 1 1 . .
    C C11 0.8034(4) 0.35839(17) 0.40001(13) 0.0288(7) Uani d . 1 1 . .
    H H11 0.8162 0.3207 0.3706 0.035 Uiso calc R 1 1 . .
    C C12 0.8302(4) 0.43340(17) 0.38481(13) 0.0263(6) Uani d . 1 1 . .
    C C13 0.8806(4) 0.45519(17) 0.32174(13) 0.0278(7) Uani d . 1 1 . .
    C C14 0.8268(4) 0.41227(18) 0.26902(14) 0.0329(7) Uani d . 1 1 . .
    H H14 0.7549 0.3700 0.2729 0.039 Uiso calc R 1 1 . .
    C C15 0.8791(4) 0.43189(18) 0.21099(14) 0.0326(7) Uani d . 1 1 . .
    H H15 0.8420 0.4028 0.1762 0.039 Uiso calc R 1 1 . .
    C C16 0.9868(4) 0.49489(17) 0.20442(14) 0.0283(7) Uani d . 1 1 . .
    C C17 1.0387(4) 0.53839(18) 0.25678(14) 0.0321(7) Uani d . 1 1 . .
    H H17 1.1100 0.5809 0.2528 0.038 Uiso calc R 1 1 . .
    C C18 0.9856(4) 0.51921(18) 0.31450(14) 0.0324(7) Uani d . 1 1 . .
    H H18 1.0202 0.5492 0.3490 0.039 Uiso calc R 1 1 . .
    C C19 1.0453(5) 0.51556(17) 0.14145(15) 0.0333(8) Uani d . 1 1 . .
    C C20 0.7223(4) 0.26062(17) 0.47603(13) 0.0266(6) Uani d . 1 1 . .
    C C21 0.7949(4) 0.19986(18) 0.44509(14) 0.0344(8) Uani d . 1 1 . .
    H H21 0.8797 0.2085 0.4168 0.041 Uiso calc R 1 1 . .
    C C22 0.7410(4) 0.12758(18) 0.45651(14) 0.0348(7) Uani d . 1 1 . .
    H H22 0.7923 0.0882 0.4357 0.042 Uiso calc R 1 1 . .
    C C23 0.5550(4) 0.16840(18) 0.52842(14) 0.0326(7) Uani d . 1 1 . .
    H H23 0.4745 0.1578 0.5578 0.039 Uiso calc R 1 1 . .
    C C24 0.6034(4) 0.24235(17) 0.52010(13) 0.0292(7) Uani d . 1 1 . .
    H H24 0.5568 0.2802 0.5439 0.035 Uiso calc R 1 1 . .
    C C25 0.5183(11) 0.7258(3) 0.2575(3) 0.128(3) Uani d . 1 1 . .
    H H25A 0.5527 0.7407 0.2173 0.192 Uiso calc R 1 1 . .
    H H25B 0.5922 0.7515 0.2896 0.192 Uiso calc R 1 1 . .
    H H25C 0.3947 0.7387 0.2606 0.192 Uiso calc R 1 1 . .
    C C26 0.5986(7) 0.6048(3) 0.2118(2) 0.0877(17) Uani d . 1 1 . .
    H H26A 0.6200 0.6397 0.1791 0.132 Uiso calc R 1 1 . .
    H H26B 0.5067 0.5697 0.1970 0.132 Uiso calc R 1 1 . .
    H H26C 0.7073 0.5778 0.2243 0.132 Uiso calc R 1 1 . .
    C C27 0.5016(7) 0.6134(3) 0.3160(2) 0.0726(13) Uani d . 1 1 . .
    H H27 0.5261 0.5620 0.3197 0.087 Uiso calc R 1 1 . .
    C C28 0.8396(6) 0.1388(3) 0.6757(2) 0.0836(16) Uani d . 1 1 . .
    H H28A 0.8060 0.1752 0.7056 0.125 Uiso calc R 1 1 . .
    H H28B 0.8962 0.0964 0.6971 0.125 Uiso calc R 1 1 . .
    H H28C 0.7344 0.1222 0.6506 0.125 Uiso calc R 1 1 . .
    C C29 1.0019(7) 0.2524(3) 0.6437(2) 0.0759(14) Uani d . 1 1 . .
    H H29A 0.9434 0.2711 0.6786 0.114 Uiso calc R 1 1 . .
    H H29B 0.9580 0.2792 0.6066 0.114 Uiso calc R 1 1 . .
    H H29C 1.1291 0.2599 0.6513 0.114 Uiso calc R 1 1 . .
    C C30 1.0301(5) 0.1338(2) 0.59015(18) 0.0506(10) Uani d . 1 1 . .
    H H30 0.9951 0.0835 0.5854 0.061 Uiso calc R 1 1 . .
    N N1 0.8119(3) 0.49033(14) 0.42511(11) 0.0278(6) Uani d . 1 1 . .
    N N2 0.6181(3) 0.11067(14) 0.49621(11) 0.0313(6) Uani d . 1 1 . .
    N N3 0.5410(4) 0.64597(18) 0.26498(14) 0.0501(8) Uani d . 1 1 . .
    N N4 0.9645(4) 0.1733(2) 0.63570(15) 0.0520(8) Uani d . 1 1 . .
    O O1 0.9686(3) 0.48245(12) 0.09483(9) 0.0361(6) Uani d . 1 1 . .
    O O2 1.1689(3) 0.56380(13) 0.13980(10) 0.0432(6) Uani d . 1 1 . .
    O O3 0.7257(4) 0.79565(15) 0.61423(13) 0.0569(7) Uani d D 1 1 . .
    H H3A 0.683(6) 0.8386(13) 0.624(2) 0.085 Uiso d D 1 1 . .
    O O4 0.5576(4) 0.73346(15) 0.67822(12) 0.0544(7) Uani d . 1 1 . .
    O O5 0.4357(5) 0.64314(19) 0.35968(14) 0.0839(11) Uani d . 1 1 . .
    O O6 1.1334(4) 0.15890(17) 0.55402(13) 0.0590(8) Uani d . 1 1 . .
    O O1W 1.2630(3) 0.54461(14) 0.02156(11) 0.0416(6) Uani d D 1 1 . .
    H H1A 1.299(5) 0.5844(14) 0.0047(18) 0.062 Uiso d D 1 1 . .
    H H1B 1.278(5) 0.559(2) 0.0592(8) 0.062 Uiso d D 1 1 . .
loop_
    _atom_site_aniso_label
    _atom_site_aniso_U_11
    _atom_site_aniso_U_22
    _atom_site_aniso_U_33
    _atom_site_aniso_U_12
    _atom_site_aniso_U_13
    _atom_site_aniso_U_23
    Zn1 0.0519(3) 0.0240(3) 0.0219(3) 0.0006(2) 0.0128(2) 0.0000(2)
    C1 0.050(2) 0.033(2) 0.0353(19) 0.0030(16) 0.0075(16) -0.0027(15)
    C2 0.0362(17) 0.0336(18) 0.0293(17) 0.0046(14) 0.0013(14) -0.0048(14)
    C3 0.0421(18) 0.0354(19) 0.0278(17) 0.0034(15) 0.0100(14) 0.0005(14)
    C4 0.0413(18) 0.0293(17) 0.0254(16) 0.0013(14) 0.0066(14) 0.0021(13)
    C5 0.0270(15) 0.0278(17) 0.0248(16) 0.0007(13) 0.0013(12) 0.0009(12)
    C6 0.0361(17) 0.0308(18) 0.0291(17) -0.0009(14) 0.0081(14) -0.0001(13)
    C7 0.0378(18) 0.0275(17) 0.0360(18) -0.0006(14) 0.0060(15) 0.0006(14)
    C8 0.0272(15) 0.0292(16) 0.0266(16) -0.0020(13) 0.0054(13) -0.0014(13)
    C9 0.0295(16) 0.0309(17) 0.0228(15) -0.0004(13) 0.0057(13) 0.0016(12)
    C10 0.0298(15) 0.0284(16) 0.0214(15) 0.0015(13) 0.0046(12) 0.0016(12)
    C11 0.0371(17) 0.0282(17) 0.0217(15) 0.0012(13) 0.0063(13) -0.0005(12)
    C12 0.0317(16) 0.0287(17) 0.0187(14) -0.0002(13) 0.0039(12) 0.0017(12)
    C13 0.0338(16) 0.0274(17) 0.0229(15) 0.0020(13) 0.0074(13) 0.0034(12)
    C14 0.0452(19) 0.0290(17) 0.0261(16) -0.0059(14) 0.0118(14) 0.0008(13)
    C15 0.0480(19) 0.0296(18) 0.0211(15) 0.0010(14) 0.0075(14) 0.0008(13)
    C16 0.0390(17) 0.0244(16) 0.0226(15) 0.0038(13) 0.0102(13) 0.0026(12)
    C17 0.0437(18) 0.0272(17) 0.0263(16) -0.0049(14) 0.0081(14) 0.0032(13)
    C18 0.0448(18) 0.0322(18) 0.0209(16) -0.0038(14) 0.0065(14) -0.0012(12)
    C19 0.0482(19) 0.0265(18) 0.0268(17) 0.0052(15) 0.0115(15) 0.0043(13)
    C20 0.0333(16) 0.0241(16) 0.0229(15) 0.0006(13) 0.0054(12) 0.0001(12)
    C21 0.0439(19) 0.0327(18) 0.0286(17) -0.0002(15) 0.0144(15) 0.0001(13)
    C22 0.0481(19) 0.0285(17) 0.0296(17) 0.0029(15) 0.0132(15) -0.0025(13)
    C23 0.0461(19) 0.0294(17) 0.0240(16) 0.0000(14) 0.0124(14) 0.0014(13)
    C24 0.0406(17) 0.0264(16) 0.0213(15) -0.0009(13) 0.0063(13) -0.0003(12)
    C25 0.226(8) 0.052(4) 0.107(5) 0.005(4) 0.016(5) 0.023(3)
    C26 0.084(3) 0.127(5) 0.055(3) 0.038(3) 0.025(3) 0.002(3)
    C27 0.103(4) 0.055(3) 0.064(3) 0.011(3) 0.032(3) 0.009(2)
    C28 0.078(3) 0.116(5) 0.061(3) -0.027(3) 0.031(3) -0.016(3)
    C29 0.092(3) 0.065(3) 0.073(3) 0.005(3) 0.020(3) -0.018(2)
    C30 0.054(2) 0.051(2) 0.047(2) 0.0043(19) 0.0038(19) -0.0033(18)
    N1 0.0320(13) 0.0289(15) 0.0235(13) -0.0014(11) 0.0069(11) 0.0025(10)
    N2 0.0468(16) 0.0251(14) 0.0232(13) -0.0013(12) 0.0103(12) 0.0005(10)
    N3 0.059(2) 0.051(2) 0.0425(18) 0.0119(16) 0.0188(15) 0.0105(15)
    N4 0.0484(18) 0.063(2) 0.0460(19) 0.0022(16) 0.0137(15) -0.0078(16)
    O1 0.0617(15) 0.0290(13) 0.0190(11) -0.0026(10) 0.0118(11) -0.0013(9)
    O2 0.0644(16) 0.0364(14) 0.0311(12) -0.0112(12) 0.0170(11) 0.0010(10)
    O3 0.0751(19) 0.0377(16) 0.0612(17) 0.0008(14) 0.0256(15) -0.0095(13)
    O4 0.0735(18) 0.0479(17) 0.0439(15) 0.0008(14) 0.0177(14) -0.0080(12)
    O5 0.134(3) 0.071(2) 0.0527(18) 0.008(2) 0.044(2) -0.0085(16)
    O6 0.0602(17) 0.065(2) 0.0548(17) 0.0113(14) 0.0242(14) -0.0028(14)
    O1W 0.0544(15) 0.0381(15) 0.0345(13) -0.0061(12) 0.0165(12) -0.0018(11)
_geom_special_details
;
 All esds (except the esd in the dihedral angle between two l.s. planes)
 are estimated using the full covariance matrix.  The cell esds are taken
 into account individually in the estimation of esds in distances, angles
 and torsion angles; correlations between esds in cell parameters are only
 used when they are defined by crystal symmetry.  An approximate (isotropic)
 treatment of cell esds is used for estimating esds involving l.s. planes.
;
loop_
    _geom_bond_atom_site_label_1
    _geom_bond_atom_site_label_2
    _geom_bond_site_symmetry_2
    _geom_bond_distance
    _geom_bond_publ_flag
    Zn1 O1 . 2.096(2) ?
    Zn1 O1 3_765 2.096(2) ?
    Zn1 O1W . 2.131(3) ?
    Zn1 O1W 3_765 2.131(3) ?
    Zn1 N2 4_665 2.154(3) ?
    Zn1 N2 2_655 2.154(3) ?
    C1 O4 . 1.217(4) ?
    C1 O3 . 1.326(4) ?
    C1 C2 . 1.478(4) ?
    C2 C3 . 1.383(5) ?
    C2 C7 . 1.385(4) ?
    C3 C4 . 1.389(4) ?
    C3 H3 . 0.9300 ?
    C4 C5 . 1.392(4) ?
    C4 H4 . 0.9300 ?
    C5 C6 . 1.391(4) ?
    C5 C8 . 1.490(4) ?
    C6 C7 . 1.375(4) ?
    C6 H6 . 0.9300 ?
    C7 H7 . 0.9300 ?
    C8 N1 . 1.342(4) ?
    C8 C9 . 1.397(4) ?
    C9 C10 . 1.395(4) ?
    C9 H9 . 0.9300 ?
    C10 C11 . 1.400(4) ?
    C10 C20 . 1.471(4) ?
    C11 C12 . 1.387(4) ?
    C11 H11 . 0.9300 ?
    C12 N1 . 1.344(4) ?
    C12 C13 . 1.490(4) ?
    C13 C14 . 1.394(4) ?
    C13 C18 . 1.396(4) ?
    C14 C15 . 1.384(4) ?
    C14 H14 . 0.9300 ?
    C15 C16 . 1.390(4) ?
    C15 H15 . 0.9300 ?
    C16 C17 . 1.391(4) ?
    C16 C19 . 1.504(4) ?
    C17 C18 . 1.378(4) ?
    C17 H17 . 0.9300 ?
    C18 H18 . 0.9300 ?
    C19 O1 . 1.255(4) ?
    C19 O2 . 1.261(4) ?
    C20 C24 . 1.393(4) ?
    C20 C21 . 1.400(4) ?
    C21 C22 . 1.371(4) ?
    C21 H21 . 0.9300 ?
    C22 N2 . 1.342(4) ?
    C22 H22 . 0.9300 ?
    C23 N2 . 1.344(4) ?
    C23 C24 . 1.375(4) ?
    C23 H23 . 0.9300 ?
    C24 H24 . 0.9300 ?
    C25 N3 . 1.431(6) ?
    C25 H25A . 0.9600 ?
    C25 H25B . 0.9600 ?
    C25 H25C . 0.9600 ?
    C26 N3 . 1.453(5) ?
    C26 H26A . 0.9600 ?
    C26 H26B . 0.9600 ?
    C26 H26C . 0.9600 ?
    C27 O5 . 1.217(5) ?
    C27 N3 . 1.297(5) ?
    C27 H27 . 0.9300 ?
    C28 N4 . 1.458(5) ?
    C28 H28A . 0.9600 ?
    C28 H28B . 0.9600 ?
    C28 H28C . 0.9600 ?
    C29 N4 . 1.436(5) ?
    C29 H29A . 0.9600 ?
    C29 H29B . 0.9600 ?
    C29 H29C . 0.9600 ?
    C30 O6 . 1.226(4) ?
    C30 N4 . 1.333(5) ?
    C30 H30 . 0.9300 ?
    N2 Zn1 2_645 2.154(3) ?
    O3 H3A . 0.860(10)
                     ?
    O1W H1A . 0.850(10)
                      ?
    O1W H1B . 0.850(10)
                      ?
loop_
    _geom_angle_atom_site_label_1
    _geom_angle_atom_site_label_2
    _geom_angle_atom_site_label_3
    _geom_angle_site_symmetry_1
    _geom_angle_site_symmetry_3
    _geom_angle
    _geom_angle_publ_flag
    O1 Zn1 O1 . 3_765 180.0 ?
    O1 Zn1 O1W . . 91.38(9) ?
    O1 Zn1 O1W 3_765 . 88.62(9) ?
    O1 Zn1 O1W . 3_765 88.62(9) ?
    O1 Zn1 O1W 3_765 3_765 91.38(9) ?
    O1W Zn1 O1W . 3_765 180.0 ?
    O1 Zn1 N2 . 4_665 89.05(9) ?
    O1 Zn1 N2 3_765 4_665 90.95(9) ?
    O1W Zn1 N2 . 4_665 88.43(10) ?
    O1W Zn1 N2 3_765 4_665 91.57(10) ?
    O1 Zn1 N2 . 2_655 90.95(9) ?
    O1 Zn1 N2 3_765 2_655 89.05(9) ?
    O1W Zn1 N2 . 2_655 91.57(10) ?
    O1W Zn1 N2 3_765 2_655 88.43(10) ?
    N2 Zn1 N2 4_665 2_655 180.0 ?
    O4 C1 O3 . . 122.8(3) ?
    O4 C1 C2 . . 124.9(3) ?
    O3 C1 C2 . . 112.3(3) ?
    C3 C2 C7 . . 119.4(3) ?
    C3 C2 C1 . . 119.5(3) ?
    C7 C2 C1 . . 121.0(3) ?
    C2 C3 C4 . . 120.2(3) ?
    C2 C3 H3 . . 119.9 ?
    C4 C3 H3 . . 119.9 ?
    C3 C4 C5 . . 120.8(3) ?
    C3 C4 H4 . . 119.6 ?
    C5 C4 H4 . . 119.6 ?
    C6 C5 C4 . . 118.0(3) ?
    C6 C5 C8 . . 119.6(3) ?
    C4 C5 C8 . . 122.4(3) ?
    C7 C6 C5 . . 121.4(3) ?
    C7 C6 H6 . . 119.3 ?
    C5 C6 H6 . . 119.3 ?
    C6 C7 C2 . . 120.3(3) ?
    C6 C7 H7 . . 119.9 ?
    C2 C7 H7 . . 119.9 ?
    N1 C8 C9 . . 122.5(3) ?
    N1 C8 C5 . . 115.0(3) ?
    C9 C8 C5 . . 122.4(3) ?
    C10 C9 C8 . . 119.7(3) ?
    C10 C9 H9 . . 120.1 ?
    C8 C9 H9 . . 120.1 ?
    C9 C10 C11 . . 117.1(3) ?
    C9 C10 C20 . . 122.3(3) ?
    C11 C10 C20 . . 120.5(3) ?
    C12 C11 C10 . . 119.8(3) ?
    C12 C11 H11 . . 120.1 ?
    C10 C11 H11 . . 120.1 ?
    N1 C12 C11 . . 122.8(3) ?
    N1 C12 C13 . . 116.1(3) ?
    C11 C12 C13 . . 121.1(3) ?
    C14 C13 C18 . . 118.5(3) ?
    C14 C13 C12 . . 121.4(3) ?
    C18 C13 C12 . . 120.1(3) ?
    C15 C14 C13 . . 120.8(3) ?
    C15 C14 H14 . . 119.6 ?
    C13 C14 H14 . . 119.6 ?
    C14 C15 C16 . . 120.3(3) ?
    C14 C15 H15 . . 119.8 ?
    C16 C15 H15 . . 119.8 ?
    C15 C16 C17 . . 119.0(3) ?
    C15 C16 C19 . . 120.3(3) ?
    C17 C16 C19 . . 120.7(3) ?
    C18 C17 C16 . . 120.7(3) ?
    C18 C17 H17 . . 119.7 ?
    C16 C17 H17 . . 119.7 ?
    C17 C18 C13 . . 120.7(3) ?
    C17 C18 H18 . . 119.7 ?
    C13 C18 H18 . . 119.7 ?
    O1 C19 O2 . . 125.3(3) ?
    O1 C19 C16 . . 117.1(3) ?
    O2 C19 C16 . . 117.5(3) ?
    C24 C20 C21 . . 116.2(3) ?
    C24 C20 C10 . . 121.3(3) ?
    C21 C20 C10 . . 122.3(3) ?
    C22 C21 C20 . . 120.1(3) ?
    C22 C21 H21 . . 120.0 ?
    C20 C21 H21 . . 120.0 ?
    N2 C22 C21 . . 123.4(3) ?
    N2 C22 H22 . . 118.3 ?
    C21 C22 H22 . . 118.3 ?
    N2 C23 C24 . . 123.3(3) ?
    N2 C23 H23 . . 118.3 ?
    C24 C23 H23 . . 118.3 ?
    C23 C24 C20 . . 120.1(3) ?
    C23 C24 H24 . . 120.0 ?
    C20 C24 H24 . . 120.0 ?
    N3 C25 H25A . . 109.5 ?
    N3 C25 H25B . . 109.5 ?
    H25A C25 H25B . . 109.5 ?
    N3 C25 H25C . . 109.5 ?
    H25A C25 H25C . . 109.5 ?
    H25B C25 H25C . . 109.5 ?
    N3 C26 H26A . . 109.5 ?
    N3 C26 H26B . . 109.5 ?
    H26A C26 H26B . . 109.5 ?
    N3 C26 H26C . . 109.5 ?
    H26A C26 H26C . . 109.5 ?
    H26B C26 H26C . . 109.5 ?
    O5 C27 N3 . . 126.7(5) ?
    O5 C27 H27 . . 116.6 ?
    N3 C27 H27 . . 116.6 ?
    N4 C28 H28A . . 109.5 ?
    N4 C28 H28B . . 109.5 ?
    H28A C28 H28B . . 109.5 ?
    N4 C28 H28C . . 109.5 ?
    H28A C28 H28C . . 109.5 ?
    H28B C28 H28C . . 109.5 ?
    N4 C29 H29A . . 109.5 ?
    N4 C29 H29B . . 109.5 ?
    H29A C29 H29B . . 109.5 ?
    N4 C29 H29C . . 109.5 ?
    H29A C29 H29C . . 109.5 ?
    H29B C29 H29C . . 109.5 ?
    O6 C30 N4 . . 124.6(4) ?
    O6 C30 H30 . . 117.7 ?
    N4 C30 H30 . . 117.7 ?
    C8 N1 C12 . . 118.0(3) ?
    C22 N2 C23 . . 116.7(3) ?
    C22 N2 Zn1 . 2_645 122.2(2) ?
    C23 N2 Zn1 . 2_645 120.6(2) ?
    C27 N3 C25 . . 120.0(4) ?
    C27 N3 C26 . . 123.2(4) ?
    C25 N3 C26 . . 116.6(4) ?
    C30 N4 C29 . . 121.4(4) ?
    C30 N4 C28 . . 120.6(4) ?
    C29 N4 C28 . . 117.8(4) ?
    C19 O1 Zn1 . . 128.7(2) ?
    C1 O3 H3A . . 119(3) ?
    Zn1 O1W H1A . . 122(3) ?
    Zn1 O1W H1B . . 111(3) ?
    H1A O1W H1B . . 98(4) ?
loop_
    _geom_torsion_atom_site_label_1
    _geom_torsion_atom_site_label_2
    _geom_torsion_atom_site_label_3
    _geom_torsion_atom_site_label_4
    _geom_torsion_site_symmetry_1
    _geom_torsion_site_symmetry_2
    _geom_torsion_site_symmetry_3
    _geom_torsion_site_symmetry_4
    _geom_torsion
    _geom_torsion_publ_flag
    O4 C1 C2 C3 . . . . -9.9(5) ?
    O3 C1 C2 C3 . . . . 171.1(3) ?
    O4 C1 C2 C7 . . . . 166.5(3) ?
    O3 C1 C2 C7 . . . . -12.6(5) ?
    C7 C2 C3 C4 . . . . -0.7(5) ?
    C1 C2 C3 C4 . . . . 175.7(3) ?
    C2 C3 C4 C5 . . . . -0.1(5) ?
    C3 C4 C5 C6 . . . . -0.1(5) ?
    C3 C4 C5 C8 . . . . -178.2(3) ?
    C4 C5 C6 C7 . . . . 1.1(4) ?
    C8 C5 C6 C7 . . . . 179.3(3) ?
    C5 C6 C7 C2 . . . . -1.9(5) ?
    C3 C2 C7 C6 . . . . 1.7(5) ?
    C1 C2 C7 C6 . . . . -174.6(3) ?
    C6 C5 C8 N1 . . . . -7.2(4) ?
    C4 C5 C8 N1 . . . . 170.9(3) ?
    C6 C5 C8 C9 . . . . 173.1(3) ?
    C4 C5 C8 C9 . . . . -8.8(4) ?
    N1 C8 C9 C10 . . . . -1.9(4) ?
    C5 C8 C9 C10 . . . . 177.7(3) ?
    C8 C9 C10 C11 . . . . 0.7(4) ?
    C8 C9 C10 C20 . . . . -176.6(3) ?
    C9 C10 C11 C12 . . . . 0.5(4) ?
    C20 C10 C11 C12 . . . . 177.9(3) ?
    C10 C11 C12 N1 . . . . -0.7(5) ?
    C10 C11 C12 C13 . . . . 179.6(3) ?
    N1 C12 C13 C14 . . . . -150.2(3) ?
    C11 C12 C13 C14 . . . . 29.5(4) ?
    N1 C12 C13 C18 . . . . 30.6(4) ?
    C11 C12 C13 C18 . . . . -149.7(3) ?
    C18 C13 C14 C15 . . . . 1.2(5) ?
    C12 C13 C14 C15 . . . . -178.1(3) ?
    C13 C14 C15 C16 . . . . 0.1(5) ?
    C14 C15 C16 C17 . . . . -1.0(5) ?
    C14 C15 C16 C19 . . . . 179.3(3) ?
    C15 C16 C17 C18 . . . . 0.5(5) ?
    C19 C16 C17 C18 . . . . -179.7(3) ?
    C16 C17 C18 C13 . . . . 0.8(5) ?
    C14 C13 C18 C17 . . . . -1.7(5) ?
    C12 C13 C18 C17 . . . . 177.6(3) ?
    C15 C16 C19 O1 . . . . 12.2(4) ?
    C17 C16 C19 O1 . . . . -167.6(3) ?
    C15 C16 C19 O2 . . . . -166.8(3) ?
    C17 C16 C19 O2 . . . . 13.4(5) ?
    C9 C10 C20 C24 . . . . 26.9(4) ?
    C11 C10 C20 C24 . . . . -150.4(3) ?
    C9 C10 C20 C21 . . . . -158.1(3) ?
    C11 C10 C20 C21 . . . . 24.6(4) ?
    C24 C20 C21 C22 . . . . 3.3(4) ?
    C10 C20 C21 C22 . . . . -171.9(3) ?
    C20 C21 C22 N2 . . . . 0.7(5) ?
    N2 C23 C24 C20 . . . . 0.6(5) ?
    C21 C20 C24 C23 . . . . -3.9(4) ?
    C10 C20 C24 C23 . . . . 171.3(3) ?
    C9 C8 N1 C12 . . . . 1.8(4) ?
    C5 C8 N1 C12 . . . . -177.9(2) ?
    C11 C12 N1 C8 . . . . -0.4(4) ?
    C13 C12 N1 C8 . . . . 179.2(2) ?
    C21 C22 N2 C23 . . . . -4.0(5) ?
    C21 C22 N2 Zn1 . . . 2_645 168.0(2) ?
    C24 C23 N2 C22 . . . . 3.4(5) ?
    C24 C23 N2 Zn1 . . . 2_645 -168.8(2) ?
    O5 C27 N3 C25 . . . . 4.1(8) ?
    O5 C27 N3 C26 . . . . -172.1(5) ?
    O6 C30 N4 C29 . . . . 4.2(6) ?
    O6 C30 N4 C28 . . . . 178.8(4) ?
    O2 C19 O1 Zn1 . . . . -5.2(5) ?
    C16 C19 O1 Zn1 . . . . 175.85(19) ?
    O1W Zn1 O1 C19 . . . . 24.7(3) ?
    O1W Zn1 O1 C19 3_765 . . . -155.3(3) ?
    N2 Zn1 O1 C19 4_665 . . . 113.1(3) ?
    N2 Zn1 O1 C19 2_655 . . . -66.9(3) ?
loop_
    _geom_hbond_atom_site_label_D
    _geom_hbond_atom_site_label_H
    _geom_hbond_atom_site_label_A
    _geom_hbond_site_symmetry_A
    _geom_hbond_distance_DH
    _geom_hbond_distance_HA
    _geom_hbond_distance_DA
    _geom_hbond_angle_DHA
    O1W H1A O6 2_755 0.850(10)
                             1.93(2) 2.750(4) 164(4)
    O1W H1B O2 . 0.850(10)
                         1.98(2) 2.718(3) 145(4)
    O3 H3A O2 4_576 0.860(10)
                            1.77(2) 2.592(3) 161(5)
