# Supplementary material for: Poly[[diaqua­bis­{μ-4-[6-(4-carboxyphenyl)-4,4′-bipyridin-2-yl]benzoato-κ2 O:N 4′}zinc] dimethyl­formamide tetra­solvate]
Source: Acta Crystallogr Sect E Struct Rep Online. 2012 Oct 27;68(Pt 11):m1413. doi: 10.1107/S1600536812043838 (PMC3515151; doi:10.1107/S1600536812043838)
Supplement: Supplementary file 2 [file e-68-m1413-Isup2.hkl]

# 
# h,k,l, Fc-squared, Fo-squared, sigma(Fo-squared) and status flag 
# 
data_I
_shelx_title ' p21n in P2(1)/n' 
_shelx_refln_list_code          4 
_shelx_F_calc_maximum      370.70 
_exptl_crystal_F_000      1240.00 
_reflns_d_resolution_high  0.8091 
 
loop_ 
 _symmetry_equiv_pos_as_xyz 
 'x, y, z' 
 '-x+1/2, y+1/2, -z+1/2' 
 '-x, -y, -z' 
 'x-1/2, -y-1/2, z-1/2' 
 
_cell_length_a     7.4744 
_cell_length_b    17.7122 
_cell_length_c    21.4993 
_cell_angle_alpha  90.000 
_cell_angle_beta   95.075 
_cell_angle_gamma  90.000 
 
_shelx_F_squared_multiplier     1.000 
 
loop_ 
 _refln_index_h 
 _refln_index_k 
 _refln_index_l 
 _refln_F_squared_calc 
 _refln_F_squared_meas 
 _refln_F_squared_sigma 
 _refln_observed_status 
   2   0   0       56.52      127.90     12.50 o 
   4   0   0    11831.67    12458.39    152.27 o 
   6   0   0      498.37      465.87     56.56 o 
   8   0   0      408.64      428.66     66.98 o 
   1   1   0    15492.24    15835.46    207.84 o 
   2   1   0     5696.11     5225.64     67.54 o 
   3   1   0      859.19      699.35     24.58 o 
   4   1   0      583.52      732.63     26.12 o 
   5   1   0     2255.87     2304.77     34.62 o 
   6   1   0      173.81      141.64     19.32 o 
   7   1   0      171.47      164.84     30.47 o 
   8   1   0      164.40      158.94     32.09 o 
   9   1   0       66.80       70.27     29.87 o 
   0   2   0    11704.06    13019.09    247.08 o 
   1   2   0      376.55      351.35     18.61 o 
   2   2   0     1238.41     1317.59     21.26 o 
   3   2   0      608.95      591.00     13.71 o 
   4   2   0     1856.61     1700.63     31.19 o 
   5   2   0       31.20       28.65      7.23 o 
   6   2   0     1269.63     1296.09     44.48 o 
   7   2   0        2.23      -19.15     20.84 o 
   8   2   0      216.72      184.57     35.25 o 
   9   2   0        5.51        1.02     24.67 o 
   1   3   0    75966.63    78501.58    697.02 o 
   2   3   0     6320.66     7638.24     72.20 o 
   3   3   0     7738.99     7711.95     70.41 o 
   4   3   0      427.46      427.65     16.42 o 
   5   3   0     1858.05     1932.76     32.09 o 
   6   3   0       98.84      127.45     39.16 o 
   7   3   0      720.25      770.82     56.80 o 
   8   3   0       45.44       28.48     23.52 o 
   9   3   0        3.96        4.47     25.26 o 
   0   4   0     2479.84     2878.58     78.89 o 
   1   4   0     8493.84     9653.40    248.56 o 
   2   4   0    10672.49    11011.02    100.81 o 
   3   4   0      287.62      277.70     12.54 o 
   4   4   0     3682.07     3746.47     45.09 o 
   5   4   0      117.89      148.42     11.27 o 
   6   4   0      517.99      599.48     36.31 o 
   7   4   0      248.46      218.61     32.58 o 
   8   4   0       58.74       55.84     26.25 o 
   9   4   0        0.22       -3.24     24.14 o 
   1   5   0    11288.32    10295.53    220.28 o 
   2   5   0     9088.26     8940.52     86.54 o 
   3   5   0    11943.92    12078.04    114.58 o 
   4   5   0      155.93       98.19      8.93 o 
   5   5   0     1186.93     1188.74     25.70 o 
   6   5   0       31.91       35.06     15.16 o 
   7   5   0      174.78      196.70     49.12 o 
   8   5   0      111.11      111.32     29.87 o 
   0   6   0     4731.94     5402.91    138.42 o 
   1   6   0     5107.04     4853.22     93.77 o 
   2   6   0     4541.48     4645.35    102.43 o 
   3   6   0       23.31       28.71      6.62 o 
   4   6   0     7032.94     7205.39     80.44 o 
   5   6   0       11.10       -2.07      6.71 o 
   6   6   0      317.84      262.39     26.32 o 
   7   6   0       26.47       44.09     22.03 o 
   8   6   0        4.32      -20.74     20.74 o 
   1   7   0     1845.55     1802.39     72.93 o 
   2   7   0     1648.92     2213.26     87.82 o 
   3   7   0     4831.33     4710.94     58.86 o 
   4   7   0      255.22      261.56     15.56 o 
   5   7   0     1800.28     1984.59     39.34 o 
   6   7   0      602.66      556.32     36.54 o 
   7   7   0        5.48        2.15     18.86 o 
   8   7   0       91.13       60.86     28.81 o 
   0   8   0    12313.53    11691.43    266.42 o 
   1   8   0     1237.42     1128.05     42.10 o 
   2   8   0    10578.11    10518.13    176.17 o 
   3   8   0     1499.02     1426.35     33.75 o 
   4   8   0     1924.54     2021.54     45.11 o 
   5   8   0        0.42       11.48      9.14 o 
   6   8   0      307.16      347.08     36.07 o 
   7   8   0       45.96       30.40     23.66 o 
   8   8   0      110.62      126.37     33.04 o 
   1   9   0     1313.42     1554.65     52.62 o 
   2   9   0      196.73      280.53     34.98 o 
   3   9   0     1311.15     1468.67     42.62 o 
   4   9   0      129.14      126.07     17.62 o 
   5   9   0     1088.86     1065.07     45.97 o 
   6   9   0      149.28      125.28     22.25 o 
   7   9   0       65.07       55.16     21.11 o 
   8   9   0       18.34       32.14     27.30 o 
   0  10   0      125.98      244.10     37.21 o 
   1  10   0      394.69      412.20     33.04 o 
   2  10   0      928.39     1046.12     88.56 o 
   3  10   0       35.26       14.59     13.96 o 
   4  10   0      736.17      806.29     37.59 o 
   5  10   0     1344.89     1272.13     46.08 o 
   6  10   0      484.69      458.80     36.48 o 
   7  10   0       59.34       96.74     23.70 o 
   8  10   0       26.86       21.19     34.23 o 
   1  11   0     4983.18     4827.10    111.00 o 
   2  11   0        3.42       10.53     13.56 o 
   3  11   0     1501.55     1427.79     46.91 o 
   4  11   0      176.37      167.51     22.99 o 
   5  11   0      923.05      875.64     51.84 o 
   6  11   0       41.61       35.81     19.67 o 
   7  11   0       77.69       49.75     22.31 o 
   0  12   0     2231.37     2330.84    105.68 o 
   1  12   0      785.14      836.02     52.50 o 
   2  12   0     2740.67     2864.45     85.73 o 
   3  12   0       32.61       24.53     12.91 o 
   4  12   0       80.69       54.90     21.09 o 
   5  12   0      337.40      323.01     37.09 o 
   6  12   0      524.80      550.53     51.57 o 
   7  12   0        9.25       39.56     20.51 o 
   1  13   0      364.73      409.35     38.40 o 
   2  13   0       38.56       40.91     18.40 o 
   3  13   0      278.34      286.58     34.68 o 
   4  13   0      153.00      171.25     22.96 o 
   5  13   0      793.79      882.65     58.90 o 
   6  13   0       29.98       29.64     37.21 o 
   7  13   0      109.86      141.58     34.68 o 
   0  14   0       30.54       25.30     28.28 o 
   1  14   0       13.75       17.03     20.84 o 
   2  14   0     1376.35     1315.44     62.61 o 
   3  14   0      483.30      512.69     83.35 o 
   4  14   0       47.67       65.73     22.17 o 
   5  14   0      115.58       93.22     26.09 o 
   6  14   0      790.08      703.20     58.68 o 
   7  14   0       21.25       26.05     27.30 o 
   1  15   0     1321.38     1384.27     65.15 o 
   2  15   0      449.44      479.78    148.10 o 
   3  15   0       75.20       44.28     20.97 o 
   4  15   0       86.07       71.42     58.05 o 
   5  15   0      676.89      710.01     84.84 o 
   6  15   0      177.85      253.15     62.51 o 
   0  16   0      145.40      203.91     47.63 o 
   1  16   0      893.98      871.21     62.61 o 
   2  16   0      654.13      624.88     55.07 o 
   3  16   0      216.25      190.62     33.90 o 
   4  16   0      123.82      143.31     31.36 o 
   5  16   0        5.35       16.34     23.92 o 
   6  16   0      236.60      215.82     59.54 o 
   1  17   0      725.69      564.11     72.93 o 
   2  17   0       75.34       94.23     28.81 o 
   3  17   0       27.37        3.40     16.51 o 
   4  17   0       39.56       59.18     28.28 o 
   5  17   0       39.34       45.78     25.32 o 
   0  18   0      545.22      634.06     81.86 o 
   1  18   0       15.44       -9.45     19.45 o 
   2  18   0      245.52      191.92     36.30 o 
   3  18   0       19.92       27.45     28.22 o 
   4  18   0       98.77       95.82     30.03 o 
   5  18   0       77.84      128.00     32.15 o 
   1  19   0      383.23      397.88     52.09 o 
   2  19   0        0.00      -23.08     23.08 o 
   3  19   0      119.73      109.96     25.41 o 
   4  19   0       17.05       12.03     24.51 o 
   0  20   0      247.84      279.82     64.00 o 
   1  20   0       41.68       66.61     29.41 o 
   2  20   0       42.67       37.93     28.36 o 
   3  20   0        6.13       14.72     23.13 o 
   1  21   0       16.23       -6.38     25.64 o 
   2  21   0        8.51       25.25     28.36 o 
  -9   0   1       11.20       23.81     35.72 o 
  -7   0   1      456.07      470.34     62.51 o 
  -5   0   1       39.38       14.40      8.97 o 
  -3   0   1     3897.84     4011.39     58.52 o 
  -1   0   1    14537.61    14230.65    258.98 o 
   1   0   1    11980.91    12472.84    241.12 o 
   3   0   1     3452.65     3475.35     52.76 o 
   5   0   1      127.43       80.61     17.15 o 
   7   0   1      144.49       96.75     37.21 o 
   9   0   1        3.52      -32.74     32.74 o 
  -9   1   1       16.73       -0.76     25.77 o 
  -8   1   1       34.11       22.33     24.56 o 
  -7   1   1       11.98       21.66     19.35 o 
  -6   1   1      543.16      652.67     47.36 o 
  -5   1   1      651.98      539.61     18.10 o 
  -4   1   1     2639.90     2518.67     33.46 o 
  -3   1   1        1.97       18.48      4.28 o 
  -2   1   1     7631.31     7821.84     71.05 o 
  -1   1   1      591.97      719.28     14.29 o 
   1   1   1      435.66      373.99     13.12 o 
   2   1   1    40970.82    44786.18    404.29 o 
   3   1   1      233.72      199.68      8.71 o 
   4   1   1       33.10       54.41      6.37 o 
   5   1   1      120.93      143.51     12.04 o 
   6   1   1      137.23      114.56     15.27 o 
   7   1   1      132.64       56.56     31.26 o 
   8   1   1      117.39      135.65     30.93 o 
   9   1   1        0.60      -22.07     23.07 o 
  -9   2   1        2.94      -24.56     24.56 o 
  -8   2   1       28.22        4.54     36.47 o 
  -7   2   1      501.03      679.49     53.55 o 
  -6   2   1      578.47      683.18     48.38 o 
  -5   2   1      593.76      713.92     27.85 o 
  -4   2   1      574.38      673.14     21.14 o 
  -3   2   1     2635.00     2514.24     30.68 o 
  -2   2   1    12068.60    12801.60    110.86 o 
  -1   2   1      472.43      568.01     15.37 o 
   0   2   1      922.24      952.58     21.05 o 
   1   2   1    13631.79    12704.11    169.66 o 
   2   2   1      210.05      167.39      8.42 o 
   3   2   1     7561.73     7215.54     65.90 o 
   4   2   1      887.23     1065.52     20.51 o 
   5   2   1      669.08      499.12     27.04 o 
   6   2   1        1.13       -6.52     10.86 o 
   7   2   1      586.62      634.20     57.30 o 
   8   2   1       23.86       20.09     23.15 o 
   9   2   1       11.04       42.42     26.31 o 
  -9   3   1        0.01      -22.33     23.15 o 
  -8   3   1       73.91       58.72     25.64 o 
  -7   3   1        4.93       43.16     22.10 o 
  -6   3   1      251.52      266.97     24.70 o 
  -5   3   1       20.94        8.56      6.25 o 
  -4   3   1     3547.17     3632.10     44.10 o 
  -3   3   1       78.85       89.69      7.93 o 
  -2   3   1     1818.08     1737.80     24.12 o 
  -1   3   1     5373.85     5389.35     58.33 o 
   0   3   1      168.60      240.77     13.56 o 
   1   3   1     2329.67     2160.47     34.86 o 
   2   3   1     2853.97     2562.21     31.56 o 
   3   3   1       38.33       25.78      4.95 o 
   4   3   1     3499.96     3227.99     39.94 o 
   5   3   1       11.80       13.06      7.48 o 
   6   3   1       72.78       93.90     18.24 o 
   7   3   1       13.29       -5.21     17.89 o 
   8   3   1       41.70       24.03     21.80 o 
   9   3   1        5.79      -15.18     23.66 o 
  -9   4   1       33.64       41.11     27.52 o 
  -8   4   1       79.11      121.95     31.03 o 
  -7   4   1      125.45      155.65     28.81 o 
  -6   4   1       27.11       39.78     25.51 o 
  -5   4   1     1502.73     1488.94     46.04 o 
  -4   4   1        1.36       -0.13      4.93 o 
  -3   4   1     1988.80     1679.93     27.14 o 
  -2   4   1      850.23      901.26     17.70 o 
  -1   4   1    12725.62    12307.94    142.28 o 
   0   4   1        1.03       17.86      7.37 o 
   1   4   1     3215.28     3353.94     63.62 o 
   2   4   1      280.67      367.10     13.96 o 
   3   4   1      771.11     1014.34     27.18 o 
   4   4   1     1771.29     1809.29     28.79 o 
   5   4   1      390.48      427.59     20.02 o 
   6   4   1       20.14       17.22     13.92 o 
   7   4   1       59.00       37.95     22.10 o 
   8   4   1        0.20       14.57     22.61 o 
   9   4   1       27.76       60.29     28.93 o 
  -8   5   1        2.30       -0.28     22.03 o 
  -7   5   1       65.75       68.56     24.72 o 
  -6   5   1      160.58      205.61     23.33 o 
  -5   5   1      128.19      143.07     20.86 o 
  -4   5   1      831.85      755.92     23.05 o 
  -3   5   1     1868.50     1856.02     29.87 o 
  -2   5   1     5419.36     5702.00     60.58 o 
  -1   5   1       14.28       12.97      7.27 o 
   0   5   1     4021.29     4064.96     76.30 o 
   1   5   1     6818.48     6959.10    114.16 o 
   2   5   1     4167.25     3944.08     62.60 o 
   3   5   1      462.86      469.56     16.02 o 
   4   5   1     3716.86     3668.46     46.44 o 
   5   5   1      981.65     1065.88     27.82 o 
   6   5   1      586.09      634.63     38.54 o 
   7   5   1        8.41        2.13     19.45 o 
   8   5   1       35.62       21.36     24.14 o 
  -8   6   1       61.53        0.25     24.58 o 
  -7   6   1      142.03      126.57     29.47 o 
  -6   6   1        5.11       21.41     13.39 o 
  -5   6   1      471.83      508.50     28.23 o 
  -4   6   1       42.83       11.13      8.41 o 
  -3   6   1     7001.25     7531.92     79.74 o 
  -2   6   1      665.55      591.03     22.19 o 
  -1   6   1     1411.89     1412.29     41.48 o 
   0   6   1        0.01       11.91      8.42 o 
   1   6   1      751.58      782.90     46.14 o 
   2   6   1      281.58      217.80     20.34 o 
   3   6   1     8399.21     7636.74     92.21 o 
   4   6   1      776.09      754.16     19.78 o 
   5   6   1      831.95      771.32     26.44 o 
   6   6   1       44.79       21.88     24.45 o 
   7   6   1      183.71      210.22     43.91 o 
   8   6   1        0.53       -0.32     21.80 o 
  -8   7   1      259.00      287.14     54.33 o 
  -7   7   1      150.49      152.51     29.41 o 
  -6   7   1       46.63       54.89     17.14 o 
  -5   7   1        9.47        5.11      8.62 o 
  -4   7   1     1105.36     1007.82     25.08 o 
  -3   7   1     1020.56     1286.84     26.81 o 
  -2   7   1    12010.67    12535.35    196.60 o 
  -1   7   1     2359.63     2576.79     62.56 o 
   0   7   1     1458.41     1306.28     42.61 o 
   1   7   1     5818.47     5660.41    150.33 o 
   2   7   1     8842.73     8818.93    276.84 o 
   3   7   1      226.60      164.00     13.83 o 
   4   7   1        4.69       -1.72      6.56 o 
   5   7   1      418.77      413.26     22.72 o 
   6   7   1      915.90      991.62     72.00 o 
   7   7   1      216.83      201.55     26.76 o 
   8   7   1       57.48       30.19     25.64 o 
  -8   8   1      215.98      262.02     46.88 o 
  -7   8   1       15.13      -18.94     18.94 o 
  -6   8   1      450.58      496.50     29.68 o 
  -5   8   1       60.12       92.43     18.91 o 
  -4   8   1     2108.39     2194.99     39.40 o 
  -3   8   1     3048.56     3040.86     52.69 o 
  -2   8   1     2130.66     2563.36     78.14 o 
  -1   8   1     3742.32     3428.90     78.85 o 
   0   8   1      114.30      139.80     18.40 o 
   1   8   1     6329.43     6486.95    122.58 o 
   2   8   1       52.11       19.35     17.86 o 
   3   8   1      323.36      287.63     21.26 o 
   4   8   1     1135.36     1204.78     33.34 o 
   5   8   1      742.43      780.73     37.89 o 
   6   8   1      245.30      242.38     26.64 o 
   7   8   1      337.08      344.09     44.62 o 
   8   8   1      102.74       88.46     43.91 o 
  -8   9   1       40.91       42.24     39.44 o 
  -7   9   1      106.02      101.60     28.18 o 
  -6   9   1       15.20       11.54     12.42 o 
  -5   9   1        1.36        0.67     10.14 o 
  -4   9   1      533.09      558.15     23.72 o 
  -3   9   1      402.82      475.08     28.23 o 
  -2   9   1      979.28     1026.23     42.81 o 
  -1   9   1      862.81     1012.23     41.94 o 
   0   9   1      545.03      694.19     35.25 o 
   1   9   1       58.53       59.26     14.88 o 
   2   9   1     1652.84     1600.04     75.91 o 
   3   9   1      213.96      231.54     26.45 o 
   4   9   1      785.51      834.41     30.94 o 
   5   9   1       77.68       49.22     13.51 o 
   6   9   1      151.05      141.27     23.07 o 
   7   9   1      233.48      255.40     31.45 o 
   8   9   1      333.04      310.34     43.00 o 
  -8  10   1        7.18       -8.81     39.44 o 
  -7  10   1       86.93       83.83     27.13 o 
  -6  10   1       18.20       30.00     14.32 o 
  -5  10   1      155.47      211.46     26.64 o 
  -4  10   1        3.70       -4.28     16.88 o 
  -3  10   1     1206.37     1242.66     40.80 o 
  -2  10   1      499.14      510.98     37.09 o 
  -1  10   1     1667.36     1640.67     56.24 o 
   0  10   1      892.66     1081.49     45.77 o 
   1  10   1     2496.31     2430.32     70.99 o 
   2  10   1       67.21       69.83     18.22 o 
   3  10   1     1534.72     1428.17     79.63 o 
   4  10   1      274.03      314.71     25.37 o 
   5  10   1      171.48      203.64     20.43 o 
   6  10   1       28.12       18.75     16.51 o 
   7  10   1      755.14      781.10     90.09 o 
   8  10   1       19.03       -2.23     25.26 o 
  -7  11   1       69.13       64.97     32.50 o 
  -6  11   1       64.31       64.76     17.40 o 
  -5  11   1      424.04      366.87     30.61 o 
  -4  11   1      247.54      263.81     37.10 o 
  -3  11   1        9.81        9.71     11.31 o 
  -2  11   1     3938.89     3883.39     97.73 o 
  -1  11   1       11.25       20.31     14.62 o 
   0  11   1     1766.50     1789.41     62.56 o 
   1  11   1       47.80        0.30     22.33 o 
   2  11   1     3305.05     3186.11     88.89 o 
   3  11   1       16.82       35.02     16.74 o 
   4  11   1      315.97      302.90     28.94 o 
   5  11   1      125.24      119.59     25.01 o 
   6  11   1      664.48      647.74     43.78 o 
   7  11   1       37.49       57.35     21.35 o 
  -7  12   1        0.89        2.84     20.59 o 
  -6  12   1      186.34      227.71     45.60 o 
  -5  12   1      183.35      218.38     31.78 o 
  -4  12   1      150.52      154.08     21.11 o 
  -3  12   1     1245.87     1099.28     41.36 o 
  -2  12   1       57.23       49.50     21.58 o 
  -1  12   1     1193.99     1351.94     57.29 o 
   0  12   1       20.77       93.86     21.05 o 
   1  12   1     2424.38     2378.93     76.74 o 
   2  12   1        9.32       53.50     19.35 o 
   3  12   1      371.43      375.00     37.84 o 
   4  12   1        4.69       25.93     14.02 o 
   5  12   1      238.09      302.13     39.44 o 
   6  12   1       81.43       72.63     26.25 o 
   7  12   1       70.11       45.82     21.92 o 
  -7  13   1       46.88       20.89     37.21 o 
  -6  13   1       10.87       17.97     21.80 o 
  -5  13   1       84.33       80.72     23.93 o 
  -4  13   1      285.30      276.84     33.63 o 
  -3  13   1        3.85       14.39     13.33 o 
  -2  13   1      872.08      810.08     61.77 o 
  -1  13   1      546.97      470.94     41.05 o 
   0  13   1      247.01      236.73     34.98 o 
   1  13   1      146.76      127.72     25.00 o 
   2  13   1     2896.13     2913.08     91.49 o 
   3  13   1      128.64      138.82     27.36 o 
   4  13   1      122.44      175.93     23.17 o 
   5  13   1      155.22      153.70     28.93 o 
   6  13   1      290.33      241.12     38.40 o 
   7  13   1      137.75      119.49     33.48 o 
  -7  14   1        1.48        5.95     27.30 o 
  -6  14   1       75.31       47.13     25.19 o 
  -5  14   1       73.11       60.28     34.98 o 
  -4  14   1      305.28      257.65     34.68 o 
  -3  14   1     1131.33     1239.10     47.95 o 
  -2  14   1     1114.52     1244.63     75.91 o 
  -1  14   1       34.25       41.35     19.45 o 
   0  14   1      829.38      930.81    130.24 o 
   1  14   1      777.79      693.97     89.30 o 
   2  14   1        0.64       -1.76     17.15 o 
   3  14   1     1646.68     1647.07    174.89 o 
   4  14   1      145.01      148.15     23.17 o 
   5  14   1      342.54      316.32     60.28 o 
   6  14   1        1.03       15.18     26.79 o 
   7  14   1      248.42      250.52     43.91 o 
  -6  15   1       11.29       16.14     22.52 o 
  -5  15   1       21.05       21.37     21.80 o 
  -4  15   1     1189.82     1186.98    108.65 o 
  -3  15   1      986.54     1070.30     50.54 o 
  -2  15   1       41.38       39.50     21.10 o 
  -1  15   1        0.00       20.84     18.94 o 
   0  15   1     4049.10     4144.56    116.29 o 
   1  15   1      271.30      226.76     34.19 o 
   2  15   1      426.82      445.33     46.88 o 
   3  15   1      713.46      775.31     58.83 o 
   4  15   1     1972.38     2104.47    111.94 o 
   5  15   1      173.22      192.45     54.33 o 
   6  15   1        1.53       40.45     26.70 o 
  -6  16   1        1.35       -1.75     23.59 o 
  -5  16   1       30.82       16.21     23.24 o 
  -4  16   1      189.43      222.24     34.30 o 
  -3  16   1      267.63      246.15     28.84 o 
  -2  16   1      326.91      344.85     41.74 o 
  -1  16   1      191.11      273.97     82.61 o 
   0  16   1      128.99      152.57     38.70 o 
   1  16   1      538.14      605.78     53.68 o 
   2  16   1      284.42      285.19     39.37 o 
   3  16   1      406.66      435.88     47.33 o 
   4  16   1      142.55      155.30     47.63 o 
   5  16   1       33.32       32.84     23.93 o 
   6  16   1      118.06      152.98     43.91 o 
  -5  17   1      112.08       97.38     29.46 o 
  -4  17   1        5.65       13.58     20.35 o 
  -3  17   1      131.28      113.18     23.07 o 
  -2  17   1      572.37      540.83     51.54 o 
  -1  17   1      343.62      347.72     54.33 o 
   0  17   1      517.29      538.33     72.93 o 
   1  17   1      427.91      406.54     75.16 o 
   2  17   1      771.16      695.89     67.72 o 
   3  17   1      687.84      531.72     52.62 o 
   4  17   1      226.11      256.16     37.09 o 
   5  17   1        6.13       41.40     25.19 o 
  -5  18   1      185.30      286.94     67.72 o 
  -4  18   1       51.56       15.90     23.08 o 
  -3  18   1      174.09      171.34     27.36 o 
  -2  18   1       55.84       51.76     25.39 o 
  -1  18   1      723.80      619.97     75.91 o 
   0  18   1      101.73      151.39     32.42 o 
   1  18   1      330.28      484.66     51.04 o 
   2  18   1        1.91       10.79     32.74 o 
   3  18   1      443.37      478.44     52.34 o 
   4  18   1        7.02       -7.62     37.95 o 
   5  18   1       88.62       68.95     28.96 o 
  -4  19   1       34.45       82.10     29.65 o 
  -3  19   1       30.34       52.49     27.30 o 
  -2  19   1      257.32      310.18     45.22 o 
  -1  19   1        7.06       10.90     29.02 o 
   0  19   1      444.26      597.19     59.40 o 
   1  19   1        0.32       -4.43     24.72 o 
   2  19   1       45.06       46.52     26.82 o 
   3  19   1        6.17       12.94     25.77 o 
   4  19   1      114.45      135.28     32.54 o 
  -3  20   1      108.56      115.10     32.54 o 
  -2  20   1       82.01       35.05     27.76 o 
  -1  20   1      100.19       56.61     28.93 o 
   0  20   1       33.30       49.42     32.74 o 
   1  20   1      168.47      276.24     44.17 o 
   2  20   1        0.33       -0.56     25.00 o 
   3  20   1      264.60      255.50     34.10 o 
  -2  21   1        6.96       16.88     49.86 o 
  -1  21   1       19.83       16.74     27.30 o 
   0  21   1       44.02       47.73     32.74 o 
   1  21   1      194.34      251.08     94.51 o 
   2  21   1      120.29      155.51     39.46 o 
  -8   0   2      595.51      723.37     83.35 o 
  -6   0   2      244.44      159.26     37.21 o 
  -4   0   2      801.09      781.89     32.86 o 
  -2   0   2      630.98      947.56     22.23 o 
   0   0   2    30183.06    29571.64    534.34 o 
   2   0   2   137420.84   146546.48   2488.61 o 
   4   0   2    17061.63    16934.04    197.40 o 
   6   0   2      769.69      882.46     48.60 o 
   8   0   2      192.26      203.91     49.12 o 
  -9   1   2        1.03       -8.19     23.08 o 
  -8   1   2       38.59       25.01     23.52 o 
  -7   1   2       91.74       56.00     23.66 o 
  -6   1   2        0.48       -0.17     14.18 o 
  -5   1   2      213.96      205.98     13.53 o 
  -4   1   2      379.33      405.72     14.03 o 
  -3   1   2      313.04      311.10     10.69 o 
  -2   1   2     1638.47     1681.61     21.37 o 
  -1   1   2     5829.39     6270.65    125.03 o 
   0   1   2     3295.51     3151.46     48.93 o 
   1   1   2      126.42      158.01      8.85 o 
   2   1   2    70212.45    74612.04    664.14 o 
   3   1   2     5566.63     5080.15     90.44 o 
   4   1   2      484.53      425.15     17.53 o 
   5   1   2      529.87      537.51     26.32 o 
   6   1   2       48.76       33.25     11.98 o 
   7   1   2       37.88       22.10     20.50 o 
   8   1   2        0.12       -9.04     20.34 o 
   9   1   2       78.51       96.75     32.09 o 
  -9   2   2       22.14       24.50     27.30 o 
  -8   2   2      130.32      205.49     36.47 o 
  -7   2   2        0.11       29.38     19.67 o 
  -6   2   2       90.33      107.98     21.59 o 
  -5   2   2       13.17        5.93      5.78 o 
  -4   2   2     1011.75     1011.95     35.50 o 
  -3   2   2        5.39        5.63      3.72 o 
  -2   2   2      320.25      262.40      9.33 o 
  -1   2   2     8941.06     9623.01     93.32 o 
   0   2   2      926.99      949.11     22.61 o 
   1   2   2     2612.47     2471.29     49.34 o 
   2   2   2       13.54       17.02      5.80 o 
   3   2   2       59.89       74.73      7.29 o 
   4   2   2     4803.17     5018.91     58.24 o 
   5   2   2      858.23      839.72     31.37 o 
   6   2   2      146.84      107.69     15.63 o 
   7   2   2        4.22       12.70     17.80 o 
   8   2   2        6.35       15.12     19.91 o 
   9   2   2       10.99       12.99     25.19 o 
  -9   3   2        0.82       -6.61     22.46 o 
  -8   3   2        0.00      -11.25     41.68 o 
  -7   3   2      170.50      209.25     31.57 o 
  -6   3   2       26.73       24.88     13.05 o 
  -5   3   2       57.41       43.30     10.82 o 
  -4   3   2     1215.50     1113.25     27.96 o 
  -3   3   2      624.26      457.25     13.27 o 
  -2   3   2      172.33      231.92      9.19 o 
  -1   3   2      424.80      417.82     11.63 o 
   0   3   2      590.35      854.48     37.21 o 
   1   3   2     8447.79     9686.08    143.12 o 
   2   3   2     9258.21     9644.17    102.40 o 
   3   3   2       48.64       48.62      5.54 o 
   4   3   2       70.58       98.90      8.26 o 
   5   3   2      835.68      879.21     45.97 o 
   6   3   2      116.37      142.28     20.59 o 
   7   3   2      163.53      173.35     29.98 o 
   8   3   2        7.68      -17.89     17.89 o 
   9   3   2       21.62       23.21     28.28 o 
  -9   4   2        0.10      -20.54     40.19 o 
  -8   4   2        8.19       -6.56     20.02 o 
  -7   4   2        7.97       -8.38     18.22 o 
  -6   4   2      322.28      286.78     21.85 o 
  -5   4   2      419.67      392.52     19.26 o 
  -4   4   2      137.23      117.37      9.21 o 
  -3   4   2      277.10      161.53     11.69 o 
  -2   4   2      391.62      370.46     14.45 o 
  -1   4   2       31.11       18.67      4.35 o 
   0   4   2      537.83      555.93     22.10 o 
   1   4   2     1217.75     1660.95    110.14 o 
   2   4   2       18.66        2.52      6.42 o 
   3   4   2     4481.88     5043.61     51.95 o 
   4   4   2      613.53      537.11     16.48 o 
   5   4   2      329.23      357.24     22.49 o 
   6   4   2      301.35      359.29     29.73 o 
   7   4   2       12.98      -18.40     18.40 o 
   8   4   2        2.46       -6.70     21.05 o 
  -8   5   2       72.37       69.93     26.82 o 
  -7   5   2        5.10      -18.79     31.26 o 
  -6   5   2       22.35        9.81     10.69 o 
  -5   5   2     1367.69     1399.87     31.93 o 
  -4   5   2      602.94      769.91     20.25 o 
  -3   5   2      915.68      898.27     20.13 o 
  -2   5   2      175.95      209.98     10.56 o 
  -1   5   2     1434.32     1397.35     37.71 o 
   0   5   2    11927.09    11703.06    175.21 o 
   1   5   2      138.70      161.08     15.68 o 
   2   5   2       23.70       44.07      8.85 o 
   3   5   2     1100.29      963.96     22.38 o 
   4   5   2      749.73      830.54     19.79 o 
   5   5   2       39.10       18.70      8.85 o 
   6   5   2      137.23      127.54     20.59 o 
   7   5   2      163.21      174.34     25.57 o 
   8   5   2        3.13        9.91     24.72 o 
  -8   6   2       28.17       23.36     27.54 o 
  -7   6   2       25.61       26.37     20.50 o 
  -6   6   2      627.44      748.58     37.17 o 
  -5   6   2      312.96      320.72     19.87 o 
  -4   6   2       54.54       36.34      7.67 o 
  -3   6   2        6.15        3.74      6.80 o 
  -2   6   2      317.80      289.50     13.24 o 
  -1   6   2     3619.73     3174.56     53.74 o 
   0   6   2    12114.22    10712.03    167.30 o 
   1   6   2     2208.18     2174.94     54.70 o 
   2   6   2     1431.60     1254.69     64.75 o 
   3   6   2     2877.90     2456.63     43.16 o 
   4   6   2      949.62     1138.45     27.40 o 
   5   6   2       23.90       17.67      8.89 o 
   6   6   2       82.98       93.77     20.70 o 
   7   6   2       13.43        6.77     16.89 o 
   8   6   2      134.73      116.85     31.03 o 
  -8   7   2      119.25       68.47     28.42 o 
  -7   7   2        5.22       11.28     19.91 o 
  -6   7   2       74.10       75.52     14.95 o 
  -5   7   2     1095.86     1120.55     33.21 o 
  -4   7   2     1222.04     1404.06     29.31 o 
  -3   7   2       11.82        3.59      5.73 o 
  -2   7   2     8456.57     9286.36    106.61 o 
  -1   7   2     1743.13     1732.26     48.73 o 
   0   7   2      592.50      472.23     28.28 o 
   1   7   2     4775.73     5071.00    142.89 o 
   2   7   2       89.56      147.02     18.60 o 
   3   7   2       12.53       -4.88     10.97 o 
   4   7   2      182.16      265.56     16.47 o 
   5   7   2      895.05     1033.65     29.51 o 
   6   7   2       27.25       64.20     18.52 o 
   7   7   2        1.24       30.26     18.05 o 
   8   7   2      159.08      119.61     70.70 o 
  -8   8   2       88.11       87.55     37.21 o 
  -7   8   2        1.21      -11.06     23.81 o 
  -6   8   2      165.31      206.59     28.23 o 
  -5   8   2        0.39       -0.21      9.10 o 
  -4   8   2      828.87      824.73     24.28 o 
  -3   8   2      147.44      161.41     12.49 o 
  -2   8   2      150.79       86.44     10.59 o 
  -1   8   2       51.04       15.67     13.40 o 
   0   8   2     2226.16     2513.07    113.12 o 
   1   8   2     3935.99     4414.58    142.89 o 
   2   8   2      143.50      127.61     18.86 o 
   3   8   2      635.91      532.40     36.21 o 
   4   8   2      450.11      634.81     24.66 o 
   5   8   2      588.53      623.10     28.78 o 
   6   8   2       49.02       30.32     21.97 o 
   7   8   2        0.42       19.32     17.92 o 
   8   8   2       49.09       43.46     26.82 o 
  -8   9   2        9.24       21.66     24.58 o 
  -7   9   2      106.86      113.15     28.18 o 
  -6   9   2       40.67       17.30     13.24 o 
  -5   9   2       73.24       76.37     13.66 o 
  -4   9   2      101.89      120.02     12.42 o 
  -3   9   2      324.96      365.50     20.98 o 
  -2   9   2      351.99      389.49     39.18 o 
  -1   9   2     2942.15     2572.64     68.79 o 
   0   9   2     1663.68     1704.29     55.25 o 
   1   9   2     7836.99     7440.66    162.98 o 
   3   9   2      425.66      383.03     31.98 o 
   4   9   2      473.71      480.55     25.93 o 
   5   9   2       61.18       74.40     13.99 o 
   6   9   2       90.20      110.16     29.47 o 
   7   9   2      226.44      243.38     48.94 o 
   8   9   2        6.07        8.10     26.06 o 
  -8  10   2        2.34      -13.68     24.58 o 
  -7  10   2      194.62      244.70     48.37 o 
  -6  10   2      427.60      463.15     30.24 o 
  -5  10   2      132.50      129.62     16.91 o 
  -4  10   2       66.22       73.15     12.89 o 
  -3  10   2        0.22       -8.62      8.62 o 
  -2  10   2      796.42      873.38     41.32 o 
  -1  10   2     1044.98     1268.22     49.33 o 
   0  10   2     1132.66     1158.69     47.22 o 
   1  10   2       69.32       77.77     20.84 o 
   2  10   2     3887.33     4051.44    138.42 o 
   3  10   2        2.82       -1.13     15.63 o 
   4  10   2      271.89      301.11     44.80 o 
   5  10   2        0.16       -4.18     10.00 o 
   6  10   2      203.47      231.17     44.44 o 
   7  10   2        4.47      -16.47     18.65 o 
   8  10   2       14.51       50.06     46.88 o 
  -7  11   2       93.10       90.05     29.47 o 
  -6  11   2      201.75      282.95     25.41 o 
  -5  11   2      596.31      692.70     63.01 o 
  -4  11   2       21.53       30.99     17.07 o 
  -3  11   2     1320.45     1401.83     44.80 o 
  -2  11   2      536.34      564.63     40.88 o 
  -1  11   2      279.01      275.72     32.00 o 
   0  11   2       20.01       19.07     14.18 o 
   1  11   2      919.14      818.07     50.52 o 
   2  11   2      248.48      381.14     36.30 o 
   3  11   2       76.03      105.68     23.52 o 
   4  11   2       10.19       -5.08     12.18 o 
   5  11   2       20.37       23.39     14.66 o 
   6  11   2       44.05        5.64     17.24 o 
   7  11   2        6.62        5.39     18.78 o 
  -7  12   2        3.34      -14.81     22.03 o 
  -6  12   2       42.26       24.98     17.61 o 
  -5  12   2       39.27       30.33     25.30 o 
  -4  12   2       21.23       21.58     16.84 o 
  -3  12   2      183.56      193.52     22.04 o 
  -2  12   2     2686.39     2726.43     82.37 o 
  -1  12   2        4.46        0.11     14.18 o 
   0  12   2      629.78      550.42     55.82 o 
   1  12   2     1040.39     1189.90     54.73 o 
   2  12   2     1528.61     1460.00     69.21 o 
   3  12   2       59.29       77.82     36.47 o 
   4  12   2      230.81      222.16     30.26 o 
   5  12   2      145.50      158.49     22.63 o 
   6  12   2      142.98      180.21     32.63 o 
   7  12   2      115.67      114.34     31.47 o 
  -7  13   2       65.73       41.15     26.70 o 
  -6  13   2        3.22      -19.35     32.74 o 
  -5  13   2      227.20      271.09     35.37 o 
  -4  13   2      149.89      107.87     25.00 o 
  -3  13   2      278.62      351.37     32.95 o 
  -2  13   2       19.95        0.72     15.02 o 
  -1  13   2     1726.03     1681.02     66.20 o 
   0  13   2      208.96      198.54     28.93 o 
   1  13   2      867.07      758.45     52.09 o 
   2  13   2      148.51      202.52     30.52 o 
   3  13   2     2164.89     2300.36     82.01 o 
   4  13   2       87.27      102.25     27.96 o 
   5  13   2      242.89      235.04     63.26 o 
   6  13   2       32.50       19.86     45.40 o 
   7  13   2        8.67       10.03     23.59 o 
  -7  14   2        1.08        0.49     23.93 o 
  -6  14   2     1043.07     1183.65     85.58 o 
  -5  14   2      252.49      281.14     37.50 o 
  -4  14   2        2.56       -3.89     16.09 o 
  -3  14   2      134.63      117.26     20.89 o 
  -2  14   2     2604.94     2643.43     87.18 o 
  -1  14   2     2188.52     2217.23     78.75 o 
   0  14   2      364.55      313.57     75.91 o 
   1  14   2       10.72       40.93     20.00 o 
   2  14   2     1564.64     1773.40     73.00 o 
   3  14   2       45.25        4.85     20.50 o 
   4  14   2      159.70      119.65     29.68 o 
   5  14   2       30.93       78.54     44.65 o 
   6  14   2      112.47      129.56     31.78 o 
  -6  15   2        1.09      -20.34     20.34 o 
  -5  15   2       12.30       -9.40     18.40 o 
  -4  15   2       17.78       72.52     24.58 o 
  -3  15   2       20.01        7.37     14.56 o 
  -2  15   2      284.51      222.80     33.04 o 
  -1  15   2     1442.23     1494.53     67.33 o 
   0  15   2        2.40       -6.09     17.34 o 
   1  15   2      230.13      177.73     30.52 o 
   2  15   2       57.43       90.34     37.21 o 
   3  15   2      231.27      230.30     46.14 o 
   4  15   2       17.75       21.87     19.75 o 
   5  15   2     1259.32     1319.35    182.33 o 
   6  15   2       27.36       28.74     28.81 o 
  -6  16   2      193.80      204.81     37.26 o 
  -5  16   2       14.10        2.38     20.74 o 
  -4  16   2       58.64       80.74     42.42 o 
  -3  16   2      750.93      656.77     54.12 o 
  -2  16   2      532.38      448.41     51.35 o 
  -1  16   2        2.71       23.05     19.45 o 
   0  16   2      326.30      375.79     42.10 o 
   1  16   2      155.67      193.36     53.58 o 
   2  16   2     1086.61     1184.13     73.67 o 
   3  16   2       27.92       10.68     20.97 o 
   4  16   2       98.05      118.66     24.70 o 
   5  16   2       51.88       40.55     25.39 o 
   6  16   2       67.62       53.89     30.47 o 
  -5  17   2       18.13       13.43     36.47 o 
  -4  17   2        2.44       -4.08     20.02 o 
  -3  17   2      214.89      264.86     30.72 o 
  -2  17   2      339.48      353.15     52.09 o 
  -1  17   2     1015.72     1086.36     71.57 o 
   0  17   2       72.85       61.51     25.77 o 
   1  17   2      971.45     1037.66     95.26 o 
   2  17   2        0.49       -0.78     19.91 o 
   3  17   2        3.22       13.05     22.46 o 
   4  17   2        0.65      -20.34     20.34 o 
   5  17   2      211.42      220.01     37.71 o 
  -5  18   2       79.72       54.99     29.87 o 
  -4  18   2       79.84      116.07     31.47 o 
  -3  18   2      143.83      166.19     33.24 o 
  -2  18   2      121.65      139.48     32.09 o 
  -1  18   2        0.01      -18.22     18.22 o 
   0  18   2      604.88      546.13     55.82 o 
   1  18   2       52.85       51.83     29.77 o 
   2  18   2      142.80      126.51     32.63 o 
   3  18   2       15.08      -20.50     20.50 o 
   4  18   2      159.13      125.29     31.47 o 
   5  18   2        1.16       19.65     25.75 o 
  -4  19   2       17.63       25.09     25.39 o 
  -3  19   2       67.71       49.42     24.77 o 
  -2  19   2        1.65        6.70     22.10 o 
  -1  19   2      505.45      571.88     57.35 o 
   0  19   2       13.19       29.06     24.14 o 
   1  19   2       83.31      140.62     34.54 o 
   2  19   2       25.81       22.88     24.67 o 
   3  19   2      124.50       51.50     28.81 o 
   4  19   2        0.00       -8.28     24.14 o 
  -3  20   2       83.49       64.06     28.81 o 
  -2  20   2      139.19      225.75     32.01 o 
  -1  20   2        5.11       -5.56     27.54 o 
   0  20   2      272.20      358.50     48.86 o 
   1  20   2        9.03       27.12     30.51 o 
   2  20   2       31.20        4.47     26.31 o 
   3  20   2      119.91       91.93     33.04 o 
  -2  21   2       12.60       30.44     22.15 o 
  -1  21   2      120.34      177.00     56.56 o 
   0  21   2        0.27      -23.08     23.08 o 
   1  21   2       74.79       54.81     29.98 o 
   2  21   2       36.22       91.57     34.10 o 
  -9   0   3      145.50      183.07     52.09 o 
  -7   0   3      242.76      254.52     50.61 o 
  -5   0   3        3.67        1.72      7.89 o 
  -3   0   3     7175.38     6760.27     86.71 o 
  -1   0   3     9214.23     8489.49    115.64 o 
   1   0   3        7.32       16.51      5.72 o 
   3   0   3     1052.97      904.38     33.68 o 
   5   0   3      101.90       85.28     18.61 o 
   7   0   3      379.87      397.40     58.05 o 
   9   0   3       18.81       47.63     37.21 o 
  -9   1   3        0.56      -21.56     21.56 o 
  -8   1   3       25.47       -0.89     23.52 o 
  -7   1   3       17.43        0.00     19.35 o 
  -6   1   3       86.57       76.79     13.22 o 
  -5   1   3      298.65      371.91     22.94 o 
  -4   1   3      160.67      114.51      8.21 o 
  -3   1   3        0.01        4.03      3.69 o 
  -2   1   3     3625.48     3426.69     42.13 o 
  -1   1   3    19086.06    18753.82    172.43 o 
   0   1   3     1496.95     1665.87     32.09 o 
   1   1   3      702.87      552.89     16.28 o 
   2   1   3    20030.52    21319.27    203.91 o 
   3   1   3       86.08      131.44     11.18 o 
   4   1   3       82.08      154.62     11.63 o 
   5   1   3       54.28       59.64     16.14 o 
   6   1   3     1805.51     1821.65     46.30 o 
   7   1   3      274.98      175.29     30.93 o 
   8   1   3       61.56      108.68     29.41 o 
   9   1   3       13.66       -7.60     24.72 o 
  -9   2   3       41.33       45.48     37.95 o 
  -8   2   3       32.74       14.14     46.88 o 
  -7   2   3       70.05       69.29     24.72 o 
  -6   2   3      299.92      331.51     24.28 o 
  -5   2   3        5.30        4.55      6.78 o 
  -4   2   3      226.89      226.03     12.87 o 
  -3   2   3      235.76      278.38     10.08 o 
  -2   2   3       27.61       34.43      5.68 o 
  -1   2   3     1376.90     1368.64     20.85 o 
   0   2   3    16244.69    18012.01    322.24 o 
   1   2   3      259.50      304.04     14.02 o 
   2   2   3     9618.60     8724.60     94.56 o 
   3   2   3     1166.52      935.16     19.74 o 
   4   2   3      989.32     1229.24     25.78 o 
   5   2   3      712.23      801.74     31.53 o 
   6   2   3        0.87       -3.77     11.30 o 
   7   2   3      593.79      487.46     52.09 o 
   8   2   3        0.04      -19.45     19.45 o 
   9   2   3        0.58       17.19     26.82 o 
  -9   3   3       33.29       21.87     25.77 o 
  -8   3   3      196.87      212.36     36.79 o 
  -7   3   3       34.45       61.52     22.03 o 
  -6   3   3      126.36      117.22     20.41 o 
  -5   3   3      629.22      685.37     23.05 o 
  -4   3   3     4261.74     3853.18     44.37 o 
  -3   3   3      536.22      560.91     20.71 o 
  -2   3   3     1073.64     1109.77     20.63 o 
  -1   3   3     2084.44     1451.72     23.60 o 
   0   3   3       57.17       34.52      6.02 o 
   1   3   3     6238.47     6210.75     78.83 o 
   2   3   3      560.85      565.46     17.04 o 
   3   3   3      467.53      397.89     14.65 o 
   4   3   3      707.67      808.89     18.03 o 
   5   3   3       27.46       23.68      9.83 o 
   6   3   3      340.45      354.40     24.71 o 
   7   3   3       34.79       43.16     18.13 o 
   8   3   3      160.43      246.28     38.77 o 
  -9   4   3      273.04      241.02     42.54 o 
  -8   4   3        7.15       25.30     51.35 o 
  -7   4   3       25.00       -9.67     18.94 o 
  -6   4   3       12.11        8.96      9.94 o 
  -5   4   3      345.87      321.61     17.75 o 
  -4   4   3      507.39      526.63     18.09 o 
  -3   4   3     1056.99      878.85     18.65 o 
  -2   4   3       12.92       53.78      5.67 o 
  -1   4   3     2454.97     2414.92     43.18 o 
   0   4   3      856.63      975.88     23.70 o 
   1   4   3     1591.11     1496.01     68.47 o 
   2   4   3       43.01      133.24     12.68 o 
   3   4   3     3752.79     3358.52     56.03 o 
   4   4   3       39.17       67.72      8.91 o 
   5   4   3      777.55      687.04     30.11 o 
   6   4   3       93.35       92.75     18.26 o 
   7   4   3      429.32      444.12     35.49 o 
   8   4   3       43.68        4.67     23.81 o 
  -8   5   3        7.21        2.23     32.00 o 
  -7   5   3       54.77       78.98     49.86 o 
  -6   5   3      184.34      191.69     18.65 o 
  -5   5   3       81.83       51.67      9.99 o 
  -4   5   3      246.01      251.30     13.26 o 
  -3   5   3      203.83      187.49     10.65 o 
  -2   5   3     1301.02     1308.04     22.82 o 
  -1   5   3      293.01      373.76     20.41 o 
   0   5   3      739.71      798.50     28.93 o 
   1   5   3     3725.96     3514.47     87.07 o 
   2   5   3     1581.76     1579.69     37.19 o 
   3   5   3     4150.60     4253.35     53.58 o 
   4   5   3       78.28       58.99     10.96 o 
   5   5   3       37.74       16.13     10.42 o 
   6   5   3      407.63      453.37     33.49 o 
   7   5   3       90.53       91.15     20.86 o 
   8   5   3       70.73       96.63     58.05 o 
  -8   6   3        6.09      -19.83     20.97 o 
  -7   6   3      537.72      589.56     69.21 o 
  -6   6   3      302.14      291.53     19.79 o 
  -5   6   3     1836.10     1680.81     55.86 o 
  -4   6   3      401.65      377.31     35.45 o 
  -3   6   3     1368.48     1277.83     25.24 o 
  -2   6   3     1106.99     1082.45     22.29 o 
  -1   6   3       19.58       38.83      7.18 o 
   0   6   3       41.91       23.66      9.96 o 
   1   6   3     6833.83     6246.32    111.55 o 
   2   6   3      169.70      148.61     17.89 o 
   3   6   3     1588.76     1800.04     38.00 o 
   4   6   3      116.59      118.13     11.48 o 
   5   6   3        2.55       -3.33      9.45 o 
   6   6   3      484.48      514.63     38.67 o 
   7   6   3      144.85      186.41     56.22 o 
   8   6   3        7.93       14.22     34.23 o 
  -8   7   3      242.83      240.60     39.46 o 
  -7   7   3      367.47      390.99     41.01 o 
  -6   7   3       30.53       10.89     12.16 o 
  -5   7   3      175.40      190.78     17.48 o 
  -4   7   3     2296.23     2213.11     55.68 o 
  -3   7   3      501.94      602.45     22.07 o 
  -2   7   3       14.61        0.31      5.74 o 
  -1   7   3     8300.31     8471.22    141.90 o 
   0   7   3     1138.89      995.18     37.35 o 
   1   7   3      245.93      402.78     28.42 o 
   2   7   3     4324.26     4321.87     91.98 o 
   3   7   3       91.64       94.16     13.57 o 
   4   7   3        7.13        7.06      7.28 o 
   5   7   3       99.19      102.92     15.73 o 
   6   7   3      661.49      645.13     40.37 o 
   7   7   3      226.42      178.05     33.81 o 
   8   7   3        0.55       20.84     24.21 o 
  -8   8   3       52.81       66.30     28.81 o 
  -7   8   3      103.16      106.71     27.30 o 
  -6   8   3      321.06      276.31     20.39 o 
  -5   8   3       55.69       72.26     13.73 o 
  -4   8   3      622.26      706.30     36.10 o 
  -3   8   3      328.74      338.71     18.22 o 
  -2   8   3     2482.74     2671.20     46.68 o 
  -1   8   3      387.14      404.55     28.93 o 
   0   8   3     9340.41    10926.82    180.94 o 
   1   8   3     4543.03     5150.17    105.23 o 
   2   8   3      138.65      154.00     37.95 o 
   3   8   3      596.71      502.12     46.14 o 
   4   8   3      310.36      309.46     18.57 o 
   5   8   3      668.60      710.62     33.33 o 
   6   8   3      741.24      762.12     61.06 o 
   7   8   3       55.67       77.17     28.01 o 
   8   8   3       26.19       15.45     39.44 o 
  -8   9   3      170.17      130.59     38.70 o 
  -7   9   3       50.75       53.58     25.26 o 
  -6   9   3     1110.41     1107.11     51.13 o 
  -5   9   3      176.08      220.68     23.20 o 
  -4   9   3      203.51      159.63     22.56 o 
  -3   9   3      140.99      165.46     15.76 o 
  -2   9   3     1296.78     1220.86     39.73 o 
  -1   9   3      503.67      418.05     31.78 o 
   0   9   3     1660.52     1428.59     51.54 o 
   1   9   3        2.47        7.58     11.43 o 
   2   9   3     3481.97     3274.84    149.58 o 
   3   9   3       12.98       16.76     14.18 o 
   4   9   3      111.74      140.93     22.13 o 
   5   9   3      224.85      193.54     16.92 o 
   6   9   3        1.53       33.74     17.19 o 
   7   9   3       12.78       -6.73     16.84 o 
   8   9   3       96.23       98.05     33.63 o 
  -8  10   3        0.74       -0.10     24.32 o 
  -7  10   3       96.88       96.72     29.98 o 
  -6  10   3      162.46      161.68     23.45 o 
  -5  10   3       48.32       33.94     13.00 o 
  -4  10   3        3.66        0.18      9.76 o 
  -3  10   3      441.19      437.61     24.04 o 
  -2  10   3      573.81      565.62     28.71 o 
  -1  10   3      742.18      632.80     37.19 o 
   0  10   3      397.07      380.81     32.63 o 
   1  10   3      487.83      417.27     53.58 o 
   2  10   3      102.59       49.12     25.30 o 
   3  10   3      661.26      574.06     66.23 o 
   4  10   3       35.43       13.40     11.97 o 
   5  10   3       28.40       28.75     10.90 o 
   6  10   3      123.57       98.48     22.13 o 
   7  10   3      116.59      134.93     33.56 o 
   8  10   3       11.87        6.08     25.19 o 
  -7  11   3        4.16      -14.32     21.80 o 
  -6  11   3      831.31      968.76     49.99 o 
  -5  11   3        0.22       -4.66     11.09 o 
  -4  11   3       65.09       79.32     21.10 o 
  -3  11   3        6.98       11.97     11.65 o 
  -2  11   3      467.01      487.06     41.67 o 
  -1  11   3      255.44      263.84     28.36 o 
   0  11   3      155.71      147.85     34.23 o 
   1  11   3      512.02      640.49     93.03 o 
   2  11   3      105.91      109.81     23.15 o 
   3  11   3       21.51       23.40     16.74 o 
   4  11   3      222.64      228.10     23.83 o 
   5  11   3      122.04      129.29     26.85 o 
   6  11   3      105.40      136.39     28.96 o 
   7  11   3        5.45       -9.13     19.47 o 
  -7  12   3       45.65       67.72     29.47 o 
  -6  12   3       51.51       60.31     20.10 o 
  -5  12   3      973.67     1035.98     62.73 o 
  -4  12   3      253.91      331.11     64.75 o 
  -3  12   3     2273.08     2489.71     62.97 o 
  -2  12   3        1.00        6.86     11.15 o 
  -1  12   3      733.47      691.92     46.75 o 
   0  12   3       10.49        5.37     14.62 o 
   1  12   3      853.39      776.33     64.75 o 
   2  12   3      113.89      133.97     24.72 o 
   3  12   3      288.58      301.11     38.70 o 
   4  12   3      161.06      130.60     19.48 o 
   5  12   3      358.57      393.87     33.46 o 
   6  12   3       27.94        4.47     21.05 o 
   7  12   3       61.50       44.04     62.51 o 
  -7  13   3        0.08      -31.26     31.26 o 
  -6  13   3       17.48       17.13     21.56 o 
  -5  13   3      109.98      107.91     26.09 o 
  -4  13   3      669.51      595.36     63.26 o 
  -3  13   3       88.10      105.49     18.95 o 
  -2  13   3      792.65      744.37     39.98 o 
  -1  13   3      123.30      147.70     26.31 o 
   0  13   3      924.87      923.53     77.40 o 
   1  13   3      549.24      545.43     45.77 o 
   2  13   3      383.84      380.03     39.95 o 
   3  13   3      717.66      798.15     56.24 o 
   4  13   3      104.97      135.62     21.39 o 
   5  13   3       29.18        6.67     27.19 o 
   6  13   3      136.77      169.04     33.90 o 
   7  13   3       25.77       42.31     27.30 o 
  -7  14   3        5.58      -14.88     32.74 o 
  -6  14   3       58.49       46.64     25.00 o 
  -5  14   3      878.88      887.25     61.85 o 
  -4  14   3       45.96       54.29     39.44 o 
  -3  14   3      776.98      854.61     95.36 o 
  -2  14   3      354.41      357.41     29.95 o 
  -1  14   3      477.35      516.29     45.56 o 
   0  14   3     2590.75     2522.38    145.86 o 
   1  14   3      278.95      297.68     54.33 o 
   2  14   3      391.90      429.25     46.14 o 
   3  14   3       36.85       41.49     20.97 o 
   4  14   3      325.06      397.45     36.50 o 
   5  14   3      237.32      244.95     29.10 o 
   6  14   3        0.59       22.62     23.52 o 
  -6  15   3        4.06       -3.19     22.03 o 
  -5  15   3       46.71       18.55     22.46 o 
  -4  15   3     1702.26     1684.27     72.69 o 
  -3  15   3       92.52       78.22     19.14 o 
  -2  15   3        9.46       36.15     15.85 o 
  -1  15   3      112.41      109.02     34.23 o 
   0  15   3      123.72      135.46     37.21 o 
   1  15   3      101.42      177.33     41.68 o 
   2  15   3      313.77      301.55     38.90 o 
   3  15   3       69.59       65.82     25.77 o 
   4  15   3     1644.78     1562.77     58.16 o 
   5  15   3      331.89      376.78     38.64 o 
   6  15   3       34.40       46.40     27.30 o 
  -6  16   3        0.97        5.78     25.32 o 
  -5  16   3      223.64      212.72     65.49 o 
  -4  16   3        0.64        1.37     20.34 o 
  -3  16   3      366.43      329.80     33.83 o 
  -2  16   3        9.74        6.85     14.78 o 
  -1  16   3       80.36       69.24     24.14 o 
   0  16   3      275.96      287.90     42.42 o 
   1  16   3     1055.12     1065.75    104.93 o 
   2  16   3      336.10      374.45     61.77 o 
   3  16   3       49.38       25.86     22.46 o 
   4  16   3       18.16       18.59     25.78 o 
   5  16   3        5.21        2.03     22.87 o 
   6  16   3       88.95      190.52     58.05 o 
  -5  17   3        8.94       28.78     25.19 o 
  -4  17   3      313.76      382.85    135.44 o 
  -3  17   3      196.61      154.69     31.98 o 
  -2  17   3      527.75      493.66     38.48 o 
  -1  17   3       55.81      104.93     28.42 o 
   0  17   3      487.82      552.12     52.50 o 
   1  17   3      305.53      386.14     46.27 o 
   2  17   3      240.01      274.77     59.54 o 
   3  17   3      215.69      177.17     35.78 o 
   4  17   3        2.39       48.94     20.69 o 
   5  17   3       93.49       91.63     29.65 o 
  -5  18   3       54.39       60.43     29.72 o 
  -4  18   3       10.29       -0.14     22.87 o 
  -3  18   3      179.30      159.41     32.42 o 
  -2  18   3      176.92      192.17     33.99 o 
  -1  18   3      321.36      333.96     44.17 o 
   0  18   3       18.69       29.29     24.58 o 
   1  18   3      113.99      132.34     33.14 o 
   2  18   3        4.05        0.32     33.49 o 
   3  18   3      271.94      242.90     47.63 o 
   4  18   3       96.90      144.33     32.90 o 
   5  18   3       51.37       15.60     26.06 o 
  -4  19   3       21.40       -0.31     22.61 o 
  -3  19   3      152.40      149.59     33.97 o 
  -2  19   3      277.62      242.38     31.77 o 
  -1  19   3       49.29       42.43     26.82 o 
   0  19   3      133.20      157.13     35.25 o 
   1  19   3       66.59       35.39     43.91 o 
   2  19   3      161.74      135.17     34.10 o 
   3  19   3       30.47       46.14     62.51 o 
   4  19   3       31.70      -15.31     22.83 o 
  -3  20   3       59.08       55.72     50.61 o 
  -2  20   3      292.14      365.43     38.46 o 
  -1  20   3      152.44      191.76     38.32 o 
   0  20   3        3.43      -10.42     24.21 o 
   1  20   3      269.75      272.28     84.84 o 
   2  20   3       61.04       72.12     46.88 o 
   3  20   3       20.68      -23.54     25.19 o 
  -2  21   3       40.93       18.87     20.74 o 
  -1  21   3      105.12       48.09     31.98 o 
   0  21   3      535.41      634.09     63.67 o 
   1  21   3      199.60      171.65     64.00 o 
   2  21   3       73.69       94.72     52.09 o 
  -8   0   4     1207.64     1134.17    101.21 o 
  -6   0   4      979.53     1099.12     48.52 o 
  -4   0   4      674.76      680.68     22.21 o 
  -2   0   4      802.93      822.48     21.18 o 
   0   0   4     6900.48     7837.95    162.24 o 
   2   0   4     5676.96     6181.83    102.88 o 
   4   0   4    10552.47    11468.77    374.33 o 
   6   0   4     1474.30     1220.95     55.75 o 
   8   0   4      564.31      523.92     72.93 o 
  -9   1   4        8.21       17.68     26.25 o 
  -8   1   4        5.20       -5.38     21.58 o 
  -7   1   4      206.83      265.00     35.25 o 
  -6   1   4       46.98       44.51     11.84 o 
  -5   1   4      330.26      340.19     17.16 o 
  -4   1   4       60.18       74.31     10.54 o 
  -3   1   4      826.86      734.56     14.37 o 
  -2   1   4       18.75       16.06      4.52 o 
  -1   1   4     2139.07     1961.46     30.29 o 
   0   1   4     6523.96     6442.22     97.35 o 
   1   1   4    10964.10    10918.69    108.74 o 
   2   1   4    26505.07    26779.68    253.10 o 
   3   1   4     2948.95     2747.73     45.32 o 
   4   1   4     5955.91     6244.31     86.79 o 
   5   1   4       49.19       25.15     10.59 o 
   6   1   4       91.93       96.16     17.23 o 
   7   1   4      368.18      393.96     41.01 o 
   8   1   4       52.14       55.07     26.31 o 
  -9   2   4        0.06       21.07     27.12 o 
  -8   2   4      332.83      369.80     45.22 o 
  -7   2   4       16.18       17.70     19.45 o 
  -6   2   4      147.16      155.20     16.76 o 
  -5   2   4        3.19       10.40      7.00 o 
  -4   2   4     2868.20     2390.00     31.20 o 
  -3   2   4      385.78      462.55     16.01 o 
  -2   2   4        9.52        9.70      4.94 o 
  -1   2   4      332.45      333.35     10.42 o 
   0   2   4     6497.06     6512.64     68.55 o 
   1   2   4     1993.17     2021.31     34.61 o 
   2   2   4      262.27      310.87     14.87 o 
   3   2   4      673.02      657.96     21.53 o 
   4   2   4     4994.35     5211.34     62.33 o 
   5   2   4      212.18      207.82     18.20 o 
   6   2   4       25.09        0.98     11.39 o 
   7   2   4       27.53       12.64     27.54 o 
   8   2   4      225.42      261.85     81.12 o 
  -9   3   4       57.42      107.12     33.48 o 
  -8   3   4       21.57      -12.91     19.45 o 
  -7   3   4      322.94      314.83     38.40 o 
  -6   3   4       54.41       34.29     11.44 o 
  -5   3   4      204.51      182.92     20.97 o 
  -4   3   4      561.95      670.89     16.43 o 
  -3   3   4       24.77       18.94      6.43 o 
  -2   3   4       59.62       58.44      5.05 o 
  -1   3   4     1560.21     1404.88     26.68 o 
   0   3   4     2231.16     2067.53     30.05 o 
   1   3   4     3565.52     3823.68     51.46 o 
   2   3   4       58.53      161.26     12.03 o 
   3   3   4     3922.99     3672.43     53.23 o 
   4   3   4     1096.19     1020.93     23.77 o 
   5   3   4      583.17      589.06     29.32 o 
   6   3   4        0.14        5.04     10.59 o 
   7   3   4       85.72       74.58     20.59 o 
   8   3   4        0.00      -20.69     36.47 o 
  -9   4   4       14.84        3.99     24.58 o 
  -8   4   4        3.96      -21.58     21.58 o 
  -7   4   4       14.72       19.58     26.79 o 
  -6   4   4      124.07      107.23     19.14 o 
  -5   4   4      372.60      402.27     19.69 o 
  -4   4   4      182.42      224.77     20.62 o 
  -3   4   4     1448.57     1488.83     24.38 o 
  -2   4   4      418.80      412.50     12.24 o 
  -1   4   4      625.59      580.48     15.69 o 
   0   4   4      190.74      184.59     10.55 o 
   1   4   4      738.28      878.58     22.02 o 
   2   4   4     4270.20     4150.21     56.24 o 
   3   4   4        2.55       11.62      5.91 o 
   4   4   4     2355.56     2460.37     39.82 o 
   5   4   4      456.83      399.70     24.58 o 
   6   4   4      385.76      330.79     24.75 o 
   7   4   4      104.66      110.77     22.66 o 
   8   4   4      140.07      159.05     45.40 o 
  -8   5   4       54.21       58.17     25.00 o 
  -7   5   4      176.02      217.59     34.10 o 
  -6   5   4        8.16        8.73     10.55 o 
  -5   5   4      725.66      661.26     26.55 o 
  -4   5   4        7.34       22.60      6.97 o 
  -3   5   4     1046.75     1182.12     22.78 o 
  -2   5   4      844.82      941.97     19.00 o 
  -1   5   4      343.71      273.76     13.51 o 
   0   5   4      201.89      207.69     15.47 o 
   1   5   4      131.13       99.67     14.18 o 
   2   5   4      819.28      837.11     29.97 o 
   3   5   4     3570.60     3544.43     55.99 o 
   4   5   4        1.94       -2.59      6.54 o 
   5   5   4      265.50      317.43     22.78 o 
   6   5   4      127.00      146.04     18.49 o 
   7   5   4       94.95      122.33     22.31 o 
   8   5   4        5.49      -14.29     23.81 o 
  -8   6   4      216.07      265.50     39.95 o 
  -7   6   4       25.69       20.40     36.47 o 
  -6   6   4     1438.19     1383.06     40.15 o 
  -5   6   4      166.48      204.84     17.39 o 
  -4   6   4        7.57       22.86      8.73 o 
  -3   6   4       81.51      105.95      9.55 o 
  -2   6   4     8860.51     8597.17     85.87 o 
  -1   6   4       79.30      130.41     13.80 o 
   0   6   4       26.18       16.64     10.24 o 
   1   6   4      133.09      109.11     15.63 o 
   2   6   4       23.90       35.85     14.14 o 
   3   6   4     1906.46     1810.08     44.47 o 
   4   6   4     1602.17     1487.87     32.10 o 
   5   6   4       71.19       76.61     14.11 o 
   6   6   4       48.17       74.07     15.94 o 
   7   6   4       38.63       13.74     21.48 o 
   8   6   4      108.59       74.70     28.18 o 
  -8   7   4       87.50       22.01     24.72 o 
  -7   7   4       71.28       55.57     29.02 o 
  -6   7   4       15.82       -0.06     10.16 o 
  -5   7   4      724.63      801.75     29.82 o 
  -4   7   4      692.39      780.30     26.58 o 
  -3   7   4        5.28        7.33      6.11 o 
  -2   7   4     2124.90     2515.84     43.06 o 
  -1   7   4     1802.08     1846.59     83.14 o 
   0   7   4     2178.67     2737.54    179.35 o 
   1   7   4     3361.98     3043.18     72.62 o 
   2   7   4      807.02      727.55     34.68 o 
   3   7   4     2196.99     2372.01     69.69 o 
   4   7   4      176.71      124.74     15.36 o 
   5   7   4     1450.50     1447.00     41.63 o 
   6   7   4      116.61      118.81     21.45 o 
   7   7   4       13.60       24.26     18.57 o 
   8   7   4      117.87      130.60     69.21 o 
  -8   8   4      138.41       99.96     39.44 o 
  -7   8   4       62.54       88.39     36.47 o 
  -6   8   4      107.50      122.99     15.28 o 
  -5   8   4      135.69      125.71     15.54 o 
  -4   8   4       49.91       54.56     11.23 o 
  -3   8   4      184.85      221.94     13.79 o 
  -2   8   4        6.07        8.20      6.64 o 
  -1   8   4      487.89      534.34     21.34 o 
   0   8   4     3485.36     4151.14    149.58 o 
   1   8   4      379.87      469.43     32.58 o 
   2   8   4      102.22       52.19     13.68 o 
   3   8   4      556.05      598.68     42.37 o 
   4   8   4      717.66      713.19     34.06 o 
   5   8   4       91.80       91.50     15.94 o 
   6   8   4      278.14      297.73     30.24 o 
   7   8   4        6.33      -11.09     16.17 o 
   8   8   4       45.98       47.93     28.81 o 
  -8   9   4       17.58       24.54     26.82 o 
  -7   9   4      596.72      583.34     57.30 o 
  -6   9   4        0.08       -3.29     11.49 o 
  -5   9   4        3.11        7.81     10.56 o 
  -4   9   4       97.04       66.88     12.56 o 
  -3   9   4        5.35       11.99      8.45 o 
  -2   9   4      391.47      422.33     21.87 o 
  -1   9   4     2673.58     2741.76     87.73 o 
   0   9   4      311.32      424.16     40.93 o 
   1   9   4      130.87      121.91     19.45 o 
   2   9   4      739.56      737.48     41.47 o 
   3   9   4      274.64      250.56     28.42 o 
   4   9   4      744.43      773.22     50.27 o 
   5   9   4      465.03      544.38     51.56 o 
   6   9   4       80.01       63.20     28.23 o 
   7   9   4      239.39      362.04     35.76 o 
   8   9   4        5.17       19.12     27.76 o 
  -8  10   4        6.00       -4.87     22.03 o 
  -7  10   4       23.89       27.11     26.79 o 
  -6  10   4     1164.97     1346.90     42.56 o 
  -5  10   4      279.72      289.10     23.10 o 
  -4  10   4        9.90       29.39     11.06 o 
  -3  10   4      559.96      482.36     24.84 o 
  -2  10   4      855.23      733.24     40.19 o 
  -1  10   4      187.13      281.07     38.70 o 
   0  10   4     1261.56     1033.63     46.27 o 
   1  10   4        1.18        2.13     11.01 o 
   2  10   4     1203.86     1182.14    112.37 o 
   3  10   4       32.88       44.44     18.22 o 
   4  10   4      237.05      240.41     20.11 o 
   5  10   4       14.36       12.62     24.39 o 
   6  10   4      603.80      627.41     43.21 o 
   7  10   4        5.39      -16.54     18.46 o 
  -7  11   4       60.30       33.67     34.98 o 
  -6  11   4       43.28       15.56     24.06 o 
  -5  11   4      546.72      593.92     32.37 o 
  -4  11   4       54.71       39.01     14.67 o 
  -3  11   4      478.47      445.27     29.13 o 
  -2  11   4       30.82       26.87     11.65 o 
  -1  11   4     1343.30     1450.13     66.98 o 
   0  11   4      490.19      394.74     43.16 o 
   1  11   4     1660.06     1834.25     65.72 o 
   2  11   4        0.28        1.49     19.35 o 
   3  11   4       80.55       62.75     19.67 o 
   4  11   4       95.95       77.10     14.36 o 
   5  11   4      835.56      890.32     47.07 o 
   6  11   4       64.91       70.30     24.72 o 
   7  11   4       42.42       41.79     22.04 o 
  -7  12   4       45.77       37.21     38.70 o 
  -6  12   4        3.88        5.89     14.11 o 
  -5  12   4       26.10       17.75     14.47 o 
  -4  12   4      223.44      249.35     32.84 o 
  -3  12   4        0.01       -4.12     15.71 o 
  -2  12   4     1320.68     1322.15     45.04 o 
  -1  12   4      323.97      240.58     29.47 o 
   0  12   4      289.88      222.22     29.87 o 
   1  12   4       34.01       36.91     20.84 o 
   2  12   4      200.99      241.07     32.09 o 
   3  12   4        5.55        2.98     22.33 o 
   4  12   4       68.80       54.46     20.02 o 
   5  12   4        0.03       -2.49     14.30 o 
   6  12   4      217.36      231.78     37.09 o 
   7  12   4       23.26       -1.52     23.66 o 
  -7  13   4       70.85       78.89     44.65 o 
  -6  13   4      118.08      116.47     28.96 o 
  -5  13   4      195.81      171.46     30.71 o 
  -4  13   4      928.46     1135.80     61.48 o 
  -3  13   4      352.64      295.23     27.32 o 
  -2  13   4      168.41      129.68     29.51 o 
  -1  13   4     1722.50     1639.08     65.62 o 
   0  13   4        0.74        0.74     14.62 o 
   1  13   4       39.25        0.59     17.34 o 
   2  13   4      433.88      476.94     49.86 o 
   3  13   4      413.74      373.47     40.51 o 
   4  13   4       95.61       78.89     35.72 o 
   5  13   4        9.79        7.56     15.85 o 
   6  13   4        0.00      -19.06     20.65 o 
   7  13   4      124.25      151.10     36.84 o 
  -7  14   4       14.94       26.79     35.72 o 
  -6  14   4      625.24      740.89     58.83 o 
  -5  14   4      110.33       68.59     25.64 o 
  -4  14   4       24.12       52.57     37.21 o 
  -3  14   4      208.42      165.05     22.78 o 
  -2  14   4     4241.21     4302.49     91.11 o 
  -1  14   4      832.62      834.59     72.19 o 
   0  14   4      352.77      391.23     41.05 o 
   1  14   4     1516.66     1539.33     67.88 o 
   2  14   4     1939.79     1757.98     74.70 o 
   3  14   4      571.14      617.38     52.03 o 
   4  14   4       70.08       94.28     28.93 o 
   5  14   4       29.14       48.22     26.05 o 
   6  14   4      346.99      419.21     48.99 o 
  -6  15   4       16.93      -19.38     22.46 o 
  -5  15   4       89.79       66.62     26.25 o 
  -4  15   4       20.36       26.51     24.56 o 
  -3  15   4     1823.17     1675.35     72.05 o 
  -2  15   4      134.58      183.60     39.77 o 
  -1  15   4       52.23       34.78     19.67 o 
   0  15   4        0.00      -16.78     17.34 o 
   1  15   4        3.73        8.93     18.40 o 
   2  15   4      100.82      101.56     27.12 o 
   3  15   4     1393.11     1513.78    162.98 o 
   4  15   4      117.93      144.93     36.47 o 
   5  15   4      299.97      378.06     71.44 o 
   6  15   4       15.51      117.58     47.63 o 
  -6  16   4       75.28       85.91     31.52 o 
  -5  16   4      195.73      247.83     39.46 o 
  -4  16   4       89.75      110.99     28.58 o 
  -3  16   4       53.91       -4.47     34.23 o 
  -2  16   4      550.43      552.25     40.02 o 
  -1  16   4      474.45      548.95    135.44 o 
   0  16   4       34.86       49.86     23.15 o 
   1  16   4       44.47       73.68     23.93 o 
   2  16   4      485.65      500.27     50.22 o 
   3  16   4        2.44       15.68     31.26 o 
   4  16   4       18.65       16.95     24.14 o 
   5  16   4       15.43       11.91     37.21 o 
   6  16   4       95.90      -19.35     38.70 o 
  -5  17   4       38.31       71.94     29.32 o 
  -4  17   4       15.39       28.45     26.05 o 
  -3  17   4     1012.05     1002.07    102.70 o 
  -2  17   4        3.99        8.75     15.14 o 
  -1  17   4     1081.08     1115.10    137.68 o 
   0  17   4       63.46      102.13     28.81 o 
   1  17   4      355.76      384.36     45.70 o 
   2  17   4        7.95        1.83     20.34 o 
   3  17   4       75.65       23.18     24.32 o 
   4  17   4       99.92       97.90     53.58 o 
   5  17   4       99.25       41.68     41.68 o 
  -5  18   4       15.98       37.64     33.49 o 
  -4  18   4      415.57      427.62     51.06 o 
  -3  18   4       13.93       10.89     22.03 o 
  -2  18   4      360.45      338.61     40.87 o 
  -1  18   4      316.91      273.85     41.05 o 
   0  18   4      749.24      781.53     85.58 o 
   1  18   4        1.16      -12.08     21.80 o 
   2  18   4      474.77      529.61     54.70 o 
   3  18   4       82.42       51.07     28.81 o 
   4  18   4       96.21      132.51     26.25 o 
  -4  19   4        0.14        2.77     22.03 o 
  -3  19   4      127.58      162.74     34.23 o 
  -2  19   4      144.83      113.28     33.64 o 
  -1  19   4      283.01      322.91     44.50 o 
   0  19   4        1.59        7.17     22.87 o 
   1  19   4      196.79      151.68     35.74 o 
   2  19   4      113.19       95.72     31.78 o 
   3  19   4      424.71      496.10     56.12 o 
   4  19   4       26.00       52.52     28.58 o 
  -3  20   4       72.43       76.55     29.41 o 
  -2  20   4      303.00      314.46     36.51 o 
  -1  20   4      262.51      162.59     27.65 o 
   0  20   4      353.91      447.32     53.55 o 
   1  20   4      145.80      178.61     37.84 o 
   2  20   4      243.17      328.03     49.92 o 
   3  20   4      161.73      181.56     41.56 o 
  -2  21   4      199.43      172.36     44.65 o 
  -1  21   4      416.79      347.26     72.19 o 
   0  21   4       16.82       22.49     28.36 o 
   1  21   4      127.22      148.95     37.35 o 
   2  21   4       30.10       52.60     34.10 o 
  -9   0   5       24.80       19.35     34.23 o 
  -7   0   5        4.58      -23.81     23.81 o 
  -5   0   5      231.65      227.73     25.19 o 
  -3   0   5     4083.87     4022.50     57.79 o 
  -1   0   5     2270.54     2363.71     44.28 o 
   1   0   5    42646.76    47884.99    839.46 o 
   3   0   5     8370.26     8012.24    136.52 o 
   5   0   5      187.40      209.91     27.36 o 
   7   0   5      294.62      286.04     35.78 o 
  -9   1   5       35.18       33.08     50.61 o 
  -8   1   5       28.01       40.84     36.47 o 
  -7   1   5       10.77        5.79     34.98 o 
  -6   1   5      704.71      736.46     31.74 o 
  -5   1   5      705.84      709.81     29.73 o 
  -4   1   5      168.54      122.88     10.77 o 
  -3   1   5       62.65       63.94      7.49 o 
  -2   1   5      631.63      606.02     37.24 o 
  -1   1   5      784.72      713.53     15.24 o 
   0   1   5     2983.27     2862.48     36.70 o 
   1   1   5    24833.75    25219.40    234.93 o 
   2   1   5        6.12       44.84      7.55 o 
   3   1   5        2.82       -9.45      9.45 o 
   4   1   5     3577.93     3918.95     74.33 o 
   5   1   5       45.63       67.76     11.93 o 
   6   1   5     1442.90     1438.14     71.54 o 
   7   1   5      120.39      125.48     22.90 o 
   8   1   5       34.67        5.75     40.19 o 
  -9   2   5      119.92      174.68     37.35 o 
  -8   2   5        6.85       -1.02     21.40 o 
  -7   2   5      237.02      261.05     35.74 o 
  -6   2   5        1.31       -8.88      8.88 o 
  -5   2   5     1997.27     1997.29     43.51 o 
  -4   2   5     1603.52     1719.73     34.21 o 
  -3   2   5       36.56        8.68      5.28 o 
  -2   2   5      384.90      342.31     13.38 o 
  -1   2   5      383.12      493.67     13.30 o 
   0   2   5      737.86      615.04     15.58 o 
   1   2   5     4612.65     5328.24     60.12 o 
   2   2   5     1635.70     1800.30     37.19 o 
   3   2   5      327.77      396.21     19.77 o 
   4   2   5     1229.41     1384.58     35.50 o 
   5   2   5      223.93      192.87     18.34 o 
   6   2   5       55.66       39.87     13.13 o 
   7   2   5      256.66      251.59     28.53 o 
   8   2   5        4.28        7.64     23.52 o 
  -9   3   5       47.06       56.72     29.24 o 
  -8   3   5       31.30       52.84     26.31 o 
  -7   3   5        4.48        3.72     18.94 o 
  -6   3   5        2.90       -4.33      9.85 o 
  -5   3   5      145.25      114.94     12.08 o 
  -4   3   5     2639.50     2502.86     43.72 o 
  -3   3   5     6136.92     5996.80     73.57 o 
  -2   3   5     4394.62     4320.22     46.18 o 
  -1   3   5     3064.93     2517.62     40.65 o 
   0   3   5     2399.13     1880.11     29.52 o 
   1   3   5     4356.58     3679.33     40.26 o 
   2   3   5    11051.21    11190.69    120.08 o 
   3   3   5      170.21      160.95     10.04 o 
   4   3   5     2025.38     1994.25     43.26 o 
   5   3   5        7.17       -0.69      9.77 o 
   6   3   5     1061.94     1221.59     39.93 o 
   7   3   5        2.37        5.96     17.54 o 
   8   3   5       87.37       80.05     28.81 o 
  -9   4   5      196.71      231.53     41.56 o 
  -8   4   5       24.23       -5.30     21.40 o 
  -7   4   5        1.52       -7.35     17.80 o 
  -6   4   5      365.82      329.25     29.65 o 
  -5   4   5      308.29      339.97     26.70 o 
  -4   4   5      200.80      230.63     25.35 o 
  -3   4   5      839.68      886.91     17.25 o 
  -2   4   5     1342.78      917.73     25.51 o 
  -1   4   5     3882.07     3805.97     77.40 o 
   0   4   5        3.99       -4.16      4.28 o 
   1   4   5      144.45      121.82     13.32 o 
   2   4   5       40.11        9.36      6.87 o 
   3   4   5       85.66      140.21     18.48 o 
   4   4   5      136.75      120.50     10.85 o 
   5   4   5      293.28      264.01     21.22 o 
   6   4   5      279.45      281.31     23.60 o 
   7   4   5      138.02      159.68     25.14 o 
   8   4   5      135.48      110.99     62.51 o 
  -8   5   5        1.71      -10.42     21.05 o 
  -7   5   5       48.36       20.15     20.50 o 
  -6   5   5      989.72     1124.25     38.46 o 
  -5   5   5        0.34       -2.05      8.97 o 
  -4   5   5     1841.73     1774.74     37.53 o 
  -3   5   5      507.59      432.21     14.79 o 
  -2   5   5     1840.57     1640.04     25.98 o 
  -1   5   5     3198.08     3331.95     50.27 o 
   0   5   5        7.55        6.96      5.37 o 
   1   5   5     1344.44     1330.88     29.43 o 
   2   5   5      228.47      204.85     15.77 o 
   3   5   5      145.44       94.07     11.44 o 
   4   5   5     1662.31     1436.97     30.24 o 
   5   5   5       62.82       53.78     14.39 o 
   6   5   5      482.74      494.77     47.66 o 
   7   5   5       29.50       17.06     16.51 o 
   8   5   5        0.73       37.21     25.26 o 
  -8   6   5      127.44      109.29     32.09 o 
  -7   6   5      242.85      278.89     37.84 o 
  -6   6   5      345.62      395.52     25.98 o 
  -5   6   5      155.20      152.12     15.54 o 
  -4   6   5      136.15      116.33     14.18 o 
  -3   6   5      540.30      659.82     17.92 o 
  -2   6   5     4060.17     4145.31     49.69 o 
  -1   6   5      248.56      161.56     13.10 o 
   0   6   5       15.97        5.75      5.28 o 
   1   6   5      576.66      561.71     28.93 o 
   2   6   5      209.38      199.52     15.98 o 
   3   6   5     1392.29     1283.78     52.85 o 
   4   6   5       24.56       18.09      7.92 o 
   5   6   5     1028.60     1135.24     37.07 o 
   6   6   5      148.58      148.52     19.53 o 
   7   6   5      154.16      157.60     26.97 o 
   8   6   5       23.28        9.88     24.72 o 
  -8   7   5       32.72       45.74     25.19 o 
  -7   7   5      873.38      882.06     48.34 o 
  -6   7   5      206.14      160.85     19.28 o 
  -5   7   5      319.02      347.80     22.65 o 
  -4   7   5     1584.31     1735.25     39.74 o 
  -3   7   5      224.50      197.49     12.40 o 
  -2   7   5      161.23      111.32      9.30 o 
  -1   7   5       46.98       65.57      9.67 o 
   0   7   5     3506.45     3933.58     57.32 o 
   1   7   5     1470.04     1250.09     44.72 o 
   2   7   5       47.41       26.15      8.38 o 
   3   7   5      232.08      253.22     25.30 o 
   4   7   5      344.55      369.01     19.64 o 
   5   7   5      268.94      274.01     22.93 o 
   6   7   5      383.35      411.15     34.80 o 
   7   7   5        1.33       -8.59     15.69 o 
   8   7   5       11.98       12.45     24.58 o 
  -8   8   5       78.96       57.52     26.82 o 
  -7   8   5       58.54       57.26     19.61 o 
  -6   8   5       48.13       60.20     16.89 o 
  -5   8   5      134.98      134.70     16.35 o 
  -4   8   5      322.26      250.73     18.58 o 
  -3   8   5      849.80      733.67     21.75 o 
  -2   8   5       32.30       41.31      9.31 o 
  -1   8   5      678.78      565.13     22.05 o 
   0   8   5     3643.79     3597.48    114.61 o 
   1   8   5     7407.83     7272.35    192.00 o 
   2   8   5       89.80      172.01     24.56 o 
   3   8   5      482.43      413.98     26.68 o 
   4   8   5      221.81      236.57     18.00 o 
   5   8   5     1733.66     1837.05     48.06 o 
   6   8   5        9.67        7.05     14.98 o 
   7   8   5       17.12       16.99     19.18 o 
   8   8   5        0.80        2.67     25.00 o 
  -8   9   5      123.52      128.37     33.63 o 
  -7   9   5       22.96       22.33     18.05 o 
  -6   9   5       92.55       65.92     14.82 o 
  -5   9   5       31.46       39.71     12.94 o 
  -4   9   5      404.51      396.72     25.14 o 
  -3   9   5       51.68       52.44     11.27 o 
  -2   9   5     1645.34     1727.09     44.63 o 
  -1   9   5       22.83        6.08      6.92 o 
   0   9   5       88.70      114.79     18.86 o 
   1   9   5       10.62        1.84     11.01 o 
   2   9   5     2736.50     3073.26    122.79 o 
   3   9   5     1462.71     1455.51     43.26 o 
   4   9   5       78.21       49.56     14.43 o 
   5   9   5       51.78       32.80     17.83 o 
   6   9   5      370.14      340.98     32.80 o 
   7   9   5        0.09        8.93     18.91 o 
   8   9   5      290.16      285.48     35.34 o 
  -8  10   5        2.31      -11.08     23.24 o 
  -7  10   5      246.44      323.94     63.02 o 
  -6  10   5      102.28      121.25     18.65 o 
  -5  10   5      357.64      385.52     25.48 o 
  -4  10   5        6.84        9.86     10.31 o 
  -3  10   5     1339.57     1285.91     48.98 o 
  -2  10   5        4.01       -1.13      7.98 o 
  -1  10   5      132.39      113.02     15.54 o 
   0  10   5      529.15      460.03     36.02 o 
   1  10   5     1159.80     1070.16     66.98 o 
   2  10   5      485.67      440.24     47.63 o 
   3  10   5      326.14      300.79     33.04 o 
   4  10   5      189.89      217.63     23.19 o 
   5  10   5      213.93      205.30     28.79 o 
   6  10   5        8.31       21.19     18.86 o 
   7  10   5      238.75      199.90     29.73 o 
  -7  11   5        8.25        0.83     29.77 o 
  -6  11   5      203.88      209.48     23.20 o 
  -5  11   5        3.01        2.29     10.70 o 
  -4  11   5       83.84       52.27     15.54 o 
  -3  11   5      347.81      372.10     23.64 o 
  -2  11   5     1011.91     1088.79     38.73 o 
  -1  11   5      657.47      758.39     35.34 o 
   0  11   5     1824.42     1808.14     65.15 o 
   1  11   5        3.86       11.06     14.62 o 
   2  11   5     4202.93     4480.58    116.10 o 
   3  11   5        8.46      -11.91     13.56 o 
   4  11   5      632.12      690.25     39.72 o 
   5  11   5       24.64        5.71     14.78 o 
   6  11   5      111.25      106.70     37.95 o 
   7  11   5       34.99       45.80     50.61 o 
  -7  12   5        2.80       -5.30     21.58 o 
  -6  12   5       18.28       33.85     17.88 o 
  -5  12   5      419.42      408.52     33.45 o 
  -4  12   5      262.87      270.33     27.85 o 
  -3  12   5      182.43      223.52     22.99 o 
  -2  12   5        6.20       11.10     12.30 o 
  -1  12   5      704.25      747.56     38.85 o 
   0  12   5      113.96      152.08     58.05 o 
   1  12   5     3235.97     3307.10     95.21 o 
   2  12   5      168.22      184.56     40.19 o 
   3  12   5      594.55      592.11     48.93 o 
   4  12   5       38.37       34.73     16.33 o 
   5  12   5      129.83      152.70     35.93 o 
   6  12   5        4.31       -3.05     22.46 o 
   7  12   5       81.33       67.88     29.24 o 
  -7  13   5        2.05       13.40     32.74 o 
  -6  13   5      203.12      209.13     35.72 o 
  -5  13   5        0.15       -3.43     16.22 o 
  -4  13   5      961.85     1013.81    110.89 o 
  -3  13   5       95.98       84.47     17.88 o 
  -2  13   5      712.00      740.20     43.74 o 
  -1  13   5        9.16       17.93     13.10 o 
   0  13   5     2432.06     2524.91    220.28 o 
   1  13   5     2401.44     2196.06    165.96 o 
   2  13   5       53.15       68.47     22.10 o 
   3  13   5      143.55      177.12     43.16 o 
   4  13   5      477.63      496.19     36.97 o 
   5  13   5        0.92       -6.21     15.33 o 
   6  13   5      183.49      150.31     33.63 o 
   7  13   5       12.65       22.18     27.30 o 
  -7  14   5       74.83       95.26     43.16 o 
  -6  14   5       59.11       36.66     23.93 o 
  -5  14   5      321.55      349.74     77.40 o 
  -4  14   5       21.12        2.98     35.72 o 
  -3  14   5       50.83       77.40     23.59 o 
  -2  14   5      205.37      246.34     26.61 o 
  -1  14   5       27.07       17.82     15.78 o 
   0  14   5      992.73     1102.65    104.19 o 
   1  14   5     3768.56     4142.74    116.70 o 
   2  14   5      418.29      454.25     45.70 o 
   3  14   5       72.92      112.68     28.36 o 
   4  14   5      748.10      678.71     80.37 o 
   5  14   5      986.77      975.32     68.19 o 
   6  14   5       11.12      -22.33     34.23 o 
  -6  15   5       24.77        8.46     23.08 o 
  -5  15   5        1.72       -7.04     19.28 o 
  -4  15   5      627.82      628.90     81.86 o 
  -3  15   5      195.44       82.54     56.56 o 
  -2  15   5        6.93        2.54     14.02 o 
  -1  15   5       89.65       99.80     19.73 o 
   0  15   5     1399.84     1453.11     68.39 o 
   1  15   5      158.17      152.69     30.52 o 
   2  15   5      908.00      899.00     64.72 o 
   3  15   5      173.11      234.95     37.35 o 
   4  15   5     1251.95     1316.34     75.43 o 
   5  15   5      201.52      250.05     58.05 o 
   6  15   5       12.76       26.79     37.21 o 
  -6  16   5        0.16       13.18     25.64 o 
  -5  16   5      258.13      254.99     40.26 o 
  -4  16   5       11.80       18.96     21.80 o 
  -3  16   5      161.44      180.98     35.72 o 
  -2  16   5      620.22      515.28     44.27 o 
  -1  16   5     1438.49     1523.54     71.47 o 
   0  16   5      151.55      157.20     30.52 o 
   1  16   5     1865.19     1779.28     78.36 o 
   2  16   5       23.95       -6.11     20.50 o 
   3  16   5       15.83       10.83     26.05 o 
   4  16   5      218.17      197.58     37.26 o 
   5  16   5      354.79      398.89     72.93 o 
  -5  17   5      121.44       97.49     30.52 o 
  -4  17   5      142.93      211.78     36.66 o 
  -3  17   5       36.32       25.23     25.30 o 
  -2  17   5      473.11      543.15     41.07 o 
  -1  17   5      415.41      427.60     38.14 o 
   0  17   5     1167.85     1085.32     72.04 o 
   1  17   5        3.66       11.54     20.97 o 
   2  17   5      225.17      199.39     50.61 o 
   3  17   5       50.73        3.15     22.61 o 
   4  17   5      254.19      291.41     44.65 o 
   5  17   5      140.16      141.40     53.58 o 
  -5  18   5      231.67      233.56     41.47 o 
  -4  18   5       52.78       10.30     29.02 o 
  -3  18   5      285.79      288.20     41.47 o 
  -2  18   5      129.36      141.92     25.31 o 
  -1  18   5     1100.07     1117.56     58.98 o 
   0  18   5      137.59      141.50     68.47 o 
   1  18   5      522.65      739.51     66.23 o 
   2  18   5        5.01       -0.68     23.08 o 
   3  18   5      570.51      628.46     93.03 o 
   4  18   5       69.05       62.38     30.30 o 
  -4  19   5      312.83      339.23     77.40 o 
  -3  19   5       62.41       70.01     38.70 o 
  -2  19   5      554.10      596.15     46.05 o 
  -1  19   5      371.32      335.76     35.51 o 
   0  19   5      468.78      442.63     52.59 o 
   1  19   5       28.78       47.10     26.70 o 
   2  19   5      584.75      691.43    103.44 o 
   3  19   5        4.01       10.05     32.74 o 
   4  19   5      258.87      326.13     78.14 o 
  -3  20   5      263.05      230.31     41.47 o 
  -2  20   5       47.30       30.76     29.77 o 
  -1  20   5      220.42      218.33     32.15 o 
   0  20   5      283.33      269.44    113.86 o 
   1  20   5      355.15      368.21     50.84 o 
   2  20   5        5.40      -17.35     38.70 o 
   3  20   5      121.73       59.61     33.14 o 
  -2  21   5      532.02      617.29     64.00 o 
  -1  21   5       27.49       12.32     26.57 o 
   0  21   5      219.34      295.70     48.38 o 
   1  21   5       53.09      117.78     35.74 o 
  -8   0   6      806.49      660.85     80.37 o 
  -6   0   6      511.67      563.94     41.74 o 
  -4   0   6     7077.99     7418.77     98.35 o 
  -2   0   6        7.03        3.87      4.95 o 
   0   0   6    13016.01    13403.14    301.40 o 
   2   0   6     4139.68     3332.49     69.51 o 
   4   0   6       26.47       50.31     15.68 o 
   6   0   6      179.53      140.94     26.82 o 
   8   0   6     1000.88      931.74     95.26 o 
  -9   1   6      111.65      159.13     35.74 o 
  -8   1   6       22.09       40.25     24.72 o 
  -7   1   6      402.07      466.17     29.88 o 
  -6   1   6       57.15       57.59     13.17 o 
  -5   1   6      289.86      234.47     18.89 o 
  -4   1   6     1066.93     1147.20     24.19 o 
  -3   1   6      566.79      561.29     17.45 o 
  -2   1   6      602.40      449.44     21.41 o 
  -1   1   6     1119.65     1228.92     36.24 o 
   0   1   6        0.28       54.99      6.64 o 
   1   1   6     8262.78     8733.48     91.78 o 
   2   1   6     1927.75     2549.71     64.24 o 
   3   1   6      668.89      747.78     24.24 o 
   4   1   6     4340.49     4262.02     68.18 o 
   5   1   6       30.66       12.24     10.62 o 
   6   1   6      833.16      944.97     39.86 o 
   7   1   6      327.33      316.95     38.03 o 
   8   1   6      187.26      133.31     32.09 o 
  -9   2   6        6.38      -10.99     23.92 o 
  -8   2   6      237.61      260.29     38.90 o 
  -7   2   6      278.49      307.17     29.50 o 
  -6   2   6       84.01       97.32     14.83 o 
  -5   2   6      107.36      119.65     14.28 o 
  -4   2   6      755.59      751.21     22.41 o 
  -3   2   6      124.34      132.80     10.56 o 
  -2   2   6      504.60      772.16     18.72 o 
  -1   2   6      246.60      286.57     12.24 o 
   0   2   6     1306.98     1094.81     21.87 o 
   1   2   6     2892.17     2998.12     37.77 o 
   2   2   6      637.70      485.62     26.75 o 
   3   2   6      906.84      860.32     25.74 o 
   4   2   6     4004.89     3750.79     63.30 o 
   5   2   6        0.01        3.32      9.77 o 
   6   2   6        3.81       -2.84     15.90 o 
   7   2   6        5.19        6.41     16.03 o 
   8   2   6      545.86      395.99     45.70 o 
  -9   3   6       48.46       73.11     47.63 o 
  -8   3   6      129.03      156.35     34.68 o 
  -7   3   6      111.52      124.74     22.31 o 
  -6   3   6      154.57      140.92     16.93 o 
  -5   3   6      474.89      523.02     26.40 o 
  -4   3   6      147.54      178.79     13.69 o 
  -3   3   6       16.61        8.78      6.04 o 
  -2   3   6        7.32        6.18      3.82 o 
  -1   3   6     4983.10     4904.65     59.06 o 
   0   3   6       85.53      178.56     13.75 o 
   1   3   6      173.75      186.40      8.89 o 
   2   3   6     2844.35     2595.78     64.66 o 
   3   3   6     3547.06     3682.87     57.94 o 
   4   3   6      149.50      156.38     15.58 o 
   5   3   6      153.53      147.38     17.02 o 
   6   3   6      702.05      679.16     34.95 o 
   7   3   6      452.15      533.26     54.48 o 
   8   3   6        0.02      -13.90     21.56 o 
  -8   4   6       91.63      143.87     31.98 o 
  -7   4   6        2.29        6.26     14.88 o 
  -6   4   6      241.45      213.07     20.23 o 
  -5   4   6       13.86       14.78     10.10 o 
  -4   4   6     1928.79     1809.70     37.77 o 
  -3   4   6     1503.21     1513.87     31.29 o 
  -2   4   6     4647.34     4830.45     52.43 o 
  -1   4   6      979.75      915.17     21.19 o 
   0   4   6     2672.62     2811.51     46.65 o 
   1   4   6      532.62      452.46     13.05 o 
   2   4   6     1735.80     1662.63     29.86 o 
   3   4   6      408.02      425.36     21.31 o 
   4   4   6     1145.15     1195.13     34.70 o 
   5   4   6        0.24        9.88     10.52 o 
   6   4   6       84.41      112.32     23.63 o 
   7   4   6      144.74      151.78     24.56 o 
   8   4   6      161.29      243.37     39.83 o 
  -8   5   6       10.21      -19.20     24.56 o 
  -7   5   6       72.56       43.25     18.87 o 
  -6   5   6       13.02       12.52     11.50 o 
  -5   5   6      326.63      368.18     22.19 o 
  -4   5   6       40.48        9.95      8.09 o 
  -3   5   6     1498.28     1452.62     38.11 o 
  -2   5   6      193.66      265.04     11.61 o 
  -1   5   6     1383.83     1352.00     31.86 o 
   0   5   6       68.36       60.15      7.79 o 
   1   5   6     1585.60     1653.44     27.63 o 
   2   5   6       19.31       10.57      5.31 o 
   3   5   6      950.88      771.62     25.79 o 
   4   5   6      207.67      157.82     17.62 o 
   5   5   6      645.29      747.12     46.83 o 
   6   5   6        4.69      -11.52     11.52 o 
   7   5   6      266.40      307.88     32.50 o 
   8   5   6       96.06      100.34     46.88 o 
  -8   6   6      264.74      306.67     46.14 o 
  -7   6   6       80.64       58.00     18.28 o 
  -6   6   6       95.02      123.81     16.85 o 
  -5   6   6        2.04        0.82     10.31 o 
  -4   6   6       82.07      103.51     21.50 o 
  -3   6   6     1186.97     1292.53     31.91 o 
  -2   6   6     8243.55     8500.17     85.48 o 
  -1   6   6     4847.86     5314.52    104.19 o 
   0   6   6     1658.63     1915.08     35.62 o 
   1   6   6      162.60      225.63     21.23 o 
   2   6   6      696.35      768.40     26.72 o 
   3   6   6        9.34        7.81      8.85 o 
   4   6   6     1347.72     1373.00     39.10 o 
   5   6   6      892.08      904.06     37.33 o 
   6   6   6      354.64      274.63     35.23 o 
   7   6   6        0.34        2.90     16.03 o 
   8   6   6       22.59       31.26     25.64 o 
  -8   7   6      635.00      701.63     58.40 o 
  -7   7   6      310.76      313.20     31.45 o 
  -6   7   6       32.42        8.25     33.14 o 
  -5   7   6      806.16      819.29     31.74 o 
  -4   7   6      453.27      446.06     23.60 o 
  -3   7   6     2689.68     2502.64     46.97 o 
  -2   7   6     1404.11     1636.97     28.75 o 
  -1   7   6     5735.62     5945.79     77.56 o 
   0   7   6       66.38       87.23     10.38 o 
   1   7   6      350.57      258.19     24.72 o 
   2   7   6      310.95      389.26     22.88 o 
   3   7   6     1837.18     1674.20     44.89 o 
   4   7   6        0.87       -4.36      7.42 o 
   5   7   6      161.11      193.32     20.52 o 
   6   7   6      446.15      455.14     30.70 o 
   7   7   6       30.27       34.65     19.39 o 
   8   7   6        4.38        3.72     20.90 o 
  -8   8   6       82.39      117.49     32.09 o 
  -7   8   6        4.74       -4.52     16.04 o 
  -6   8   6        2.13        8.92     13.70 o 
  -5   8   6       19.34       12.48     10.96 o 
  -4   8   6       80.28       60.27     11.79 o 
  -3   8   6      702.21      776.03     22.06 o 
  -2   8   6     1832.11     1769.71     37.60 o 
  -1   8   6     1260.51     1385.31     32.92 o 
   0   8   6     4410.48     4360.84     75.13 o 
   1   8   6        1.04        7.44     11.58 o 
   2   8   6      520.68      513.02     53.44 o 
   3   8   6      122.96      122.33     16.34 o 
   4   8   6      913.44      913.38     38.50 o 
   5   8   6      200.20      182.26     19.89 o 
   6   8   6      345.73      351.99     27.84 o 
   7   8   6       80.39       80.55     23.17 o 
   8   8   6       91.04       73.83     25.17 o 
  -8   9   6      161.64      147.44     50.61 o 
  -7   9   6      279.08      238.92     28.59 o 
  -6   9   6       20.70       22.62     15.42 o 
  -5   9   6      196.62      196.62     19.28 o 
  -4   9   6      357.37      362.05     22.85 o 
  -3   9   6     2615.03     2520.54     41.96 o 
  -2   9   6      781.71      847.82     33.14 o 
  -1   9   6     1799.90     1641.66     42.09 o 
   0   9   6      946.79      873.12     32.01 o 
   1   9   6      381.26      314.03     32.74 o 
   2   9   6      998.52     1222.38     52.09 o 
   3   9   6      921.41      825.42     35.93 o 
   4   9   6       35.97       50.91     14.78 o 
   5   9   6     1115.73     1113.75     60.09 o 
   6   9   6      228.92      215.94     25.14 o 
   7   9   6       46.27       13.40     19.65 o 
  -8  10   6       46.37       40.19     41.68 o 
  -7  10   6      131.53      106.53     29.41 o 
  -6  10   6      895.64      983.40     48.34 o 
  -5  10   6        0.05       -9.83     10.93 o 
  -4  10   6      168.34      211.43     18.98 o 
  -3  10   6       43.72       28.42     10.29 o 
  -2  10   6     3049.97     3155.23     57.46 o 
  -1  10   6      480.90      521.79     35.28 o 
   0  10   6      281.74      343.89     24.85 o 
   1  10   6       12.75        9.05     15.63 o 
   2  10   6     1115.91     1047.76    107.91 o 
   3  10   6      128.99       93.32     16.72 o 
   4  10   6     1461.94     1530.92     49.47 o 
   5  10   6       32.47       39.61     17.68 o 
   6  10   6       23.84        4.08     20.50 o 
   7  10   6        0.03       22.13     21.45 o 
  -7  11   6       65.84       76.55     27.88 o 
  -6  11   6       44.48       37.74     19.52 o 
  -5  11   6      115.63      114.31     20.04 o 
  -4  11   6     1486.74     1433.98     54.18 o 
  -3  11   6      464.33      496.28     26.92 o 
  -2  11   6       10.53        3.70      9.22 o 
  -1  11   6      608.37      531.98     31.64 o 
   0  11   6      501.13      570.54     42.38 o 
   1  11   6      857.36      843.93     64.00 o 
   2  11   6      852.12      669.41     88.56 o 
   3  11   6      806.79      783.38     37.53 o 
   4  11   6      378.99      415.38     31.45 o 
   5  11   6      535.01      548.53     38.61 o 
   6  11   6       11.01        3.27     20.97 o 
   7  11   6        1.07       18.50     52.84 o 
  -7  12   6        1.76      -28.28     28.28 o 
  -6  12   6      295.00      315.42     39.32 o 
  -5  12   6       13.33        4.69     15.93 o 
  -4  12   6     1423.03     1409.18     62.53 o 
  -3  12   6      191.35      173.00     22.21 o 
  -2  12   6     3191.45     3052.36     70.15 o 
  -1  12   6       11.94       10.77     11.59 o 
   0  12   6      605.79      637.06     47.67 o 
   1  12   6       25.52        9.95     16.74 o 
   2  12   6     2256.00     2205.85     90.79 o 
   3  12   6      605.99      612.66     48.93 o 
   4  12   6      291.10      282.11     28.58 o 
   5  12   6        0.44        4.58     14.83 o 
   6  12   6       57.88       45.33     25.00 o 
   7  12   6       14.91       26.62     40.19 o 
  -7  13   6       61.94       56.56     37.21 o 
  -6  13   6        4.44       10.58     18.01 o 
  -5  13   6      548.22      601.50     44.95 o 
  -4  13   6        0.22      -11.41     15.32 o 
  -3  13   6     1106.34     1323.66     74.42 o 
  -2  13   6        0.29       -3.47     10.72 o 
  -1  13   6     1360.83     1410.62     55.52 o 
   0  13   6       73.84       79.69     37.21 o 
   1  13   6       51.66       51.28     25.30 o 
   2  13   6     1313.51     1318.08    138.42 o 
   3  13   6     3136.68     3069.35     98.37 o 
   4  13   6      110.18      124.07     28.42 o 
   5  13   6        2.48       11.21     22.46 o 
   6  13   6        1.92      -31.26     34.23 o 
  -6  14   6      423.41      463.41     48.38 o 
  -5  14   6        8.08      -18.94     18.94 o 
  -4  14   6        6.00       -9.14     18.22 o 
  -3  14   6      251.19      263.52     49.86 o 
  -2  14   6      259.59      214.93     26.52 o 
  -1  14   6       16.62       13.05     13.60 o 
   0  14   6      353.04      285.64     35.60 o 
   1  14   6        0.16       -8.19     16.84 o 
   2  14   6     2541.68     2487.47    107.91 o 
   3  14   6     1471.19     1691.25     75.78 o 
   4  14   6       90.93       49.88     25.77 o 
   5  14   6      130.59      139.11     31.78 o 
   6  14   6      336.77      453.96     75.91 o 
  -6  15   6       33.61       56.73     27.52 o 
  -5  15   6      399.98      383.65     44.17 o 
  -4  15   6      106.46      111.89     28.18 o 
  -3  15   6     2315.58     2239.78     90.79 o 
  -2  15   6       36.94       17.12     14.91 o 
  -1  15   6      168.30       84.08     20.88 o 
   0  15   6      358.94      283.81     37.09 o 
   1  15   6     2826.92     2999.76    100.31 o 
   2  15   6        4.02        6.44     19.45 o 
   3  15   6      790.59      717.39    104.93 o 
   4  15   6       29.82       12.67     24.32 o 
   5  15   6       64.95      -13.40     34.23 o 
   6  15   6        0.18       -8.93     37.21 o 
  -6  16   6      210.25      230.40     54.33 o 
  -5  16   6      118.30       95.59     28.36 o 
  -4  16   6      120.35      127.45     31.36 o 
  -3  16   6       37.63       26.72     61.02 o 
  -2  16   6      364.94      255.69     29.60 o 
  -1  16   6        0.45        1.26     19.59 o 
   0  16   6      915.32     1110.98     66.74 o 
   1  16   6      252.49      303.90     41.56 o 
   2  16   6     1287.75     1378.28    149.58 o 
   3  16   6      434.27      442.27    129.49 o 
   4  16   6        2.11       14.78     23.66 o 
   5  16   6        0.35       25.30     37.21 o 
  -5  17   6       90.57       39.92     26.06 o 
  -4  17   6        8.60      -19.45     19.45 o 
  -3  17   6       48.72       -5.09     19.91 o 
  -2  17   6       15.61       23.04     17.27 o 
  -1  17   6      304.46      247.16     29.69 o 
   0  17   6       77.88       59.54     36.47 o 
   1  17   6      450.78      476.60     90.05 o 
   2  17   6        6.60       19.48     24.14 o 
   3  17   6      171.66      154.18     35.15 o 
   4  17   6        0.68        7.78     25.64 o 
   5  17   6       63.57       13.40     38.70 o 
  -4  18   6      442.13      412.74     72.93 o 
  -3  18   6       66.22       93.77     29.47 o 
  -2  18   6      190.95      210.72     29.02 o 
  -1  18   6       26.04       27.85     22.20 o 
   0  18   6     1160.11     1087.96     61.03 o 
   1  18   6      517.85      532.73     54.73 o 
   2  18   6      259.70      210.69     40.51 o 
   3  18   6       12.70       25.86     26.09 o 
   4  18   6       13.16       14.56     26.82 o 
  -4  19   6        2.05       -4.47     24.14 o 
  -3  19   6       22.36       19.09     23.93 o 
  -2  19   6       24.60      -18.94     18.94 o 
  -1  19   6      322.51      345.79     36.54 o 
   0  19   6      201.71      190.36     29.12 o 
   1  19   6      404.82      461.03     53.08 o 
   2  19   6        1.19       -1.49     22.87 o 
   3  19   6       70.08       81.47     45.40 o 
  -3  20   6        1.45      -12.38     22.03 o 
  -2  20   6      214.23      237.16     40.02 o 
  -1  20   6        4.19       -5.76     18.36 o 
   0  20   6      332.37      370.71     39.12 o 
   1  20   6      121.77       96.06     37.95 o 
   2  20   6       52.48       58.48     32.42 o 
  -1  21   6      392.96      370.11     40.22 o 
   0  21   6      241.46      225.45     33.73 o 
   1  21   6        4.11       -8.99     27.54 o 
  -9   0   7        6.01       10.42     35.72 o 
  -7   0   7      521.98      531.55     44.93 o 
  -5   0   7      843.61      699.77     74.42 o 
  -3   0   7      141.50      231.61     49.86 o 
  -1   0   7     5202.31     5649.26     92.54 o 
   1   0   7    10882.56     9653.04    143.45 o 
   3   0   7     1713.83     2199.24     60.18 o 
   5   0   7       25.74       13.59     20.84 o 
   7   0   7       11.68      -19.14     34.98 o 
  -9   1   7        0.55        9.88     26.25 o 
  -8   1   7        3.89      -20.34     20.34 o 
  -7   1   7        2.23       -1.56     12.56 o 
  -6   1   7     1197.57     1161.13     37.04 o 
  -5   1   7       80.09       80.84     13.30 o 
  -4   1   7        4.87       31.49      7.30 o 
  -3   1   7     2419.74     2693.63     41.54 o 
  -2   1   7     1535.32     1546.88     31.15 o 
  -1   1   7       52.47       42.83      6.29 o 
   0   1   7     2159.28     2392.94     39.96 o 
   1   1   7       45.91       16.44      4.51 o 
   2   1   7      380.04      427.14     33.52 o 
   3   1   7      957.50     1027.98     44.11 o 
   4   1   7      958.21     1102.67     32.79 o 
   5   1   7      164.77      193.33     19.05 o 
   6   1   7      898.88     1054.40     40.78 o 
   7   1   7       15.53        5.83     18.91 o 
   8   1   7      129.08       87.62     44.65 o 
  -9   2   7       11.52       39.62     30.30 o 
  -8   2   7      188.65      172.29     40.93 o 
  -7   2   7      105.61      116.09     21.05 o 
  -6   2   7        5.50        3.87     10.59 o 
  -5   2   7     1030.15     1003.79     32.12 o 
  -4   2   7      167.36      221.95     14.79 o 
  -3   2   7      184.32      235.77     13.73 o 
  -2   2   7      752.09      738.71     17.10 o 
  -1   2   7     7413.32     6378.57     73.03 o 
   0   2   7        0.23       -4.04      4.04 o 
   1   2   7      310.72      255.39     10.18 o 
   2   2   7       28.68       17.39      6.69 o 
   3   2   7    11472.02    11561.51    132.11 o 
   4   2   7       58.68       52.74     13.32 o 
   5   2   7      560.13      569.47     38.67 o 
   6   2   7     1523.54     1559.61     46.60 o 
   7   2   7       55.62       53.77     17.29 o 
   8   2   7       24.05      -15.68     22.46 o 
  -8   3   7       64.37       22.10     24.32 o 
  -7   3   7       14.09       -5.16     12.04 o 
  -6   3   7      413.94      354.02     24.89 o 
  -5   3   7        9.25        0.08      9.93 o 
  -4   3   7      486.37      412.86     32.44 o 
  -3   3   7       67.83       56.91      8.44 o 
  -2   3   7      158.46      293.54     19.38 o 
  -1   3   7     1804.00     1705.33     30.35 o 
   0   3   7     6575.92     6780.72     78.20 o 
   1   3   7      182.96       91.54      6.93 o 
   2   3   7     1106.72     1094.79     21.56 o 
   3   3   7     1420.46     1430.82     34.39 o 
   4   3   7        4.32       -2.28      8.91 o 
   5   3   7       63.85       48.68     17.19 o 
   6   3   7      661.81      638.71     47.91 o 
   7   3   7        9.11       11.23     14.16 o 
   8   3   7       24.26       -1.70     22.61 o 
  -8   4   7        0.13      -18.94     18.94 o 
  -7   4   7      158.85      113.11     23.63 o 
  -6   4   7       29.00       46.53     13.33 o 
  -5   4   7     1393.32     1454.53     43.76 o 
  -4   4   7     2049.26     1916.11     39.00 o 
  -3   4   7     1597.12     1487.82     31.75 o 
  -2   4   7       18.31       -3.86      3.86 o 
  -1   4   7       12.10        7.81      7.84 o 
   0   4   7     6760.07     6342.90     75.92 o 
   1   4   7       84.08       84.66     10.25 o 
   2   4   7      363.13      386.62     15.47 o 
   3   4   7       85.19       72.25     10.98 o 
   4   4   7       45.35       35.87     10.64 o 
   5   4   7      647.34      619.72     32.34 o 
   6   4   7       12.28       11.45     22.77 o 
   7   4   7      119.81      164.25     30.29 o 
   8   4   7        4.67        5.67     24.72 o 
  -8   5   7        6.07      -14.59     26.79 o 
  -7   5   7      385.26      376.54     28.27 o 
  -6   5   7       80.43       71.89     15.90 o 
  -5   5   7      105.38      146.79     26.26 o 
  -4   5   7     1894.44     2095.82     45.54 o 
  -3   5   7       97.26      136.40     13.38 o 
  -2   5   7     1189.66     1004.30     20.26 o 
  -1   5   7      872.73      562.64     18.25 o 
   0   5   7     6354.27     5899.09     73.49 o 
   1   5   7     1367.95     1136.50     26.11 o 
   2   5   7      721.06      655.54     19.47 o 
   3   5   7     2006.56     1923.15     32.88 o 
   4   5   7      962.05      996.65     32.59 o 
   5   5   7      441.19      458.05     29.76 o 
   6   5   7       21.44        6.35     13.54 o 
   7   5   7        8.05       17.70     17.59 o 
   8   5   7       17.44       32.74     26.31 o 
  -8   6   7      197.57      141.31     33.63 o 
  -7   6   7       78.46       79.38     17.43 o 
  -6   6   7      726.52      712.17     39.20 o 
  -5   6   7      578.39      654.90     29.87 o 
  -4   6   7      111.47       90.39     12.54 o 
  -3   6   7     1906.90     1773.10     41.19 o 
  -2   6   7      196.14      329.79     21.65 o 
  -1   6   7      128.72      131.16     13.96 o 
   0   6   7     2767.87     3141.09     65.74 o 
   1   6   7     1512.21     1517.70     33.65 o 
   2   6   7       80.79       81.89      9.55 o 
   3   6   7     1128.16     1065.22     28.00 o 
   4   6   7       84.92       88.63     14.15 o 
   5   6   7      202.58      207.04     21.01 o 
   6   6   7       11.94        7.30     13.44 o 
   7   6   7       27.55       34.45     28.82 o 
   8   6   7        0.61      -16.18     18.80 o 
  -8   7   7        5.12      -20.97     20.97 o 
  -7   7   7      888.44      937.47     43.20 o 
  -6   7   7      287.84      314.12     28.28 o 
  -5   7   7      397.06      437.60     25.60 o 
  -4   7   7      899.62      820.15     27.90 o 
  -3   7   7      953.38      944.91     27.36 o 
  -2   7   7      876.72      712.10     19.12 o 
  -1   7   7       51.93       35.35      8.85 o 
   0   7   7     1939.34     2024.55     39.31 o 
   1   7   7      242.22      250.41     13.54 o 
   2   7   7      232.44      221.78     16.97 o 
   3   7   7        0.57        9.22      9.74 o 
   4   7   7       95.62       56.08     12.70 o 
   5   7   7        0.13        4.92     11.62 o 
   6   7   7      147.93      104.86     18.88 o 
   7   7   7        4.02      -15.30     17.59 o 
   8   7   7       26.22       -4.61     20.59 o 
  -8   8   7      317.44      355.52     44.17 o 
  -7   8   7      341.45      341.61     31.59 o 
  -6   8   7      197.01      180.99     23.17 o 
  -5   8   7        3.81        6.53     10.42 o 
  -4   8   7        9.20        7.06      9.05 o 
  -3   8   7     2071.02     1973.90     34.99 o 
  -2   8   7     1374.68     1316.00     44.11 o 
  -1   8   7     2805.61     2702.63     48.93 o 
   0   8   7      196.89      302.61     18.20 o 
   1   8   7     2564.17     2775.46     44.70 o 
   2   8   7     2602.72     2484.20     52.67 o 
   3   8   7      136.01      209.88     41.05 o 
   4   8   7      211.89      221.89     25.58 o 
   5   8   7       46.00       43.93     14.60 o 
   6   8   7        1.35       16.40     14.28 o 
   7   8   7       12.07        1.04     18.80 o 
   8   8   7        1.09       34.23     40.19 o 
  -8   9   7       15.51      -10.42     32.74 o 
  -7   9   7        0.99        0.98     21.40 o 
  -6   9   7       60.31       60.80     18.52 o 
  -5   9   7      158.97      152.97     22.99 o 
  -4   9   7       26.22       33.86     11.44 o 
  -3   9   7      307.23      311.44     24.75 o 
  -2   9   7     1385.45     1460.92     36.10 o 
  -1   9   7     1510.39     1464.86     40.67 o 
   0   9   7       56.22       27.07      9.74 o 
   1   9   7       31.71       36.34     10.95 o 
   2   9   7     2187.39     2238.61     51.97 o 
   3   9   7       71.67       72.84     14.86 o 
   4   9   7        5.46        3.44     12.70 o 
   5   9   7      211.82      233.37     26.59 o 
   6   9   7      315.97      282.22     27.26 o 
   7   9   7       61.56       53.03     22.21 o 
  -8  10   7       45.34       52.09     38.70 o 
  -7  10   7       44.43       89.30     27.88 o 
  -6  10   7       75.12       38.96     20.97 o 
  -5  10   7      137.99      146.96     21.76 o 
  -4  10   7      124.59      153.54     22.05 o 
  -3  10   7      491.15      553.61     34.04 o 
  -2  10   7       54.60       81.73     12.88 o 
  -1  10   7      355.74      298.70     20.44 o 
   0  10   7        2.49       -8.53      8.53 o 
   1  10   7     2645.22     2611.70     70.41 o 
   2  10   7        0.85       -7.64     11.53 o 
   3  10   7       85.45      106.71     17.08 o 
   4  10   7      111.38      128.20     22.85 o 
   5  10   7      447.18      550.27     51.67 o 
   6  10   7       17.19        5.57     22.89 o 
   7  10   7       69.60       70.67     29.41 o 
  -7  11   7        0.20      -16.37     28.28 o 
  -6  11   7      549.61      720.41     69.96 o 
  -5  11   7      251.97      291.24     33.79 o 
  -4  11   7      692.22      669.84     39.98 o 
  -3  11   7       78.96       87.13     17.41 o 
  -2  11   7     3244.12     3251.93     60.95 o 
  -1  11   7      174.35      227.12     24.06 o 
   0  11   7     1368.20     1487.58     46.29 o 
   1  11   7      217.17      247.14     33.49 o 
   2  11   7       24.36       11.64     17.80 o 
   3  11   7      366.45      351.67     37.71 o 
   4  11   7       52.96       28.82     24.33 o 
   5  11   7        2.41       -4.78     14.11 o 
   6  11   7       22.57       -6.76     20.34 o 
   7  11   7       16.41       25.65     27.12 o 
  -7  12   7       54.35       61.02     40.19 o 
  -6  12   7       22.92       31.26     22.03 o 
  -5  12   7      428.51      505.42     37.26 o 
  -4  12   7       43.05        9.36     14.30 o 
  -3  12   7      193.60      138.29     21.15 o 
  -2  12   7     1373.09     1306.73     53.00 o 
  -1  12   7      684.03      758.83     47.65 o 
   0  12   7      936.00      984.98     86.92 o 
   1  12   7      299.10      330.77     78.89 o 
   2  12   7      502.81      535.78     45.22 o 
   3  12   7      162.73      106.88     29.02 o 
   4  12   7       47.39       48.25     21.40 o 
   5  12   7      120.15       98.98     28.42 o 
   6  12   7        4.33      -29.77     31.26 o 
   7  12   7        4.63       -5.95     35.72 o 
  -7  13   7        2.21        8.93     34.23 o 
  -6  13   7       52.75       63.44     21.72 o 
  -5  13   7       88.84      103.69     21.05 o 
  -4  13   7      358.38      297.44     31.87 o 
  -3  13   7       18.01       32.38     19.28 o 
  -2  13   7      629.56      678.57     39.07 o 
  -1  13   7      237.13      179.99     22.58 o 
   0  13   7      513.38      528.86     52.73 o 
   1  13   7      283.66      317.53     36.79 o 
   2  13   7      107.74      122.05     38.70 o 
   3  13   7      665.30      716.27     55.25 o 
   4  13   7     1290.55     1370.88     68.19 o 
   5  13   7       57.01       46.14     25.26 o 
   6  13   7        4.62       52.09     40.19 o 
  -6  14   7      157.26      128.51     25.06 o 
  -5  14   7      380.39      314.10     47.63 o 
  -4  14   7       55.59       17.08     23.81 o 
  -3  14   7      630.95      665.07     55.07 o 
  -2  14   7        8.78       10.85     14.98 o 
  -1  14   7      783.82      671.10     41.44 o 
   0  14   7      222.05      221.93     25.59 o 
   1  14   7      365.60      385.46     46.14 o 
   2  14   7      213.57      250.49     36.84 o 
   3  14   7        7.79       28.28     29.77 o 
   4  14   7      315.58      375.53     44.65 o 
   5  14   7     1075.93     1103.57     75.20 o 
   6  14   7      284.34      242.61     61.02 o 
  -6  15   7       94.04      139.16     59.54 o 
  -5  15   7      126.44      139.91     31.78 o 
  -4  15   7      501.01      575.58     52.77 o 
  -3  15   7        2.23      -16.74     16.74 o 
  -2  15   7       38.71       31.45     16.34 o 
  -1  15   7      509.27      437.35     34.90 o 
   0  15   7      268.36      315.23     30.15 o 
   1  15   7      644.14      685.87     55.78 o 
   2  15   7       31.12       47.39     23.08 o 
   3  15   7       99.76      104.46     28.81 o 
   4  15   7      211.84      282.80     59.54 o 
   5  15   7        6.50       14.88     24.21 o 
   6  15   7        4.87      -28.28     35.72 o 
  -6  16   7        6.37        3.58     25.39 o 
  -5  16   7       61.28       45.52     27.17 o 
  -4  16   7        5.37      -17.58     17.58 o 
  -3  16   7      214.18      221.66     50.61 o 
  -2  16   7       38.12        6.84     15.65 o 
  -1  16   7      473.06      502.07     38.38 o 
   0  16   7      776.62      691.62     44.42 o 
   1  16   7       75.19       46.20     26.05 o 
   2  16   7      201.89      173.49     42.42 o 
   3  16   7       14.96      -14.78     34.23 o 
   4  16   7       89.00       95.53     31.52 o 
   5  16   7      266.98      308.28     50.61 o 
  -5  17   7      164.95      132.59     31.82 o 
  -4  17   7      198.72      100.92     31.07 o 
  -3  17   7        6.35        9.14     21.80 o 
  -2  17   7      375.42      296.81     62.51 o 
  -1  17   7      114.12       71.11     21.45 o 
   0  17   7      393.51      464.12     38.53 o 
   1  17   7      291.53      277.08     42.06 o 
   2  17   7      181.81      172.63     37.26 o 
   3  17   7       26.64       28.28     25.26 o 
   4  17   7       95.40       70.82     29.87 o 
   5  17   7       34.74       20.84     38.70 o 
  -4  18   7       90.67       66.27     38.70 o 
  -3  18   7       21.05        3.65     22.87 o 
  -2  18   7       80.11       56.59     34.98 o 
  -1  18   7      205.56      249.62     61.29 o 
   0  18   7       77.20       41.45     20.05 o 
   1  18   7      154.23       71.12     78.89 o 
   2  18   7        0.20       11.91     24.21 o 
   3  18   7      116.86      113.78     35.74 o 
   4  18   7        8.67       53.31     28.93 o 
  -4  19   7      227.13      201.83     47.63 o 
  -3  19   7        0.48       -1.77     21.80 o 
  -2  19   7       47.59       75.46     29.41 o 
  -1  19   7       77.10       99.61     24.85 o 
   0  19   7      303.75      333.54     43.53 o 
   1  19   7       35.91       34.13     21.05 o 
   2  19   7      150.66       80.87     42.42 o 
   3  19   7        1.68        2.43     26.82 o 
  -3  20   7       10.79       13.82     25.64 o 
  -2  20   7       99.77       42.69     29.24 o 
  -1  20   7      172.54      190.06     31.08 o 
   0  20   7       40.42       18.97     20.40 o 
   1  20   7      285.14      339.56     41.35 o 
   2  20   7       72.06       77.40     33.04 o 
  -1  21   7        7.15       -7.96     20.62 o 
   0  21   7       41.43       36.48     33.16 o 
  -8   0   8      140.94      245.59     55.07 o 
  -6   0   8        3.28       -5.36     15.68 o 
  -4   0   8    14139.68    13865.17    270.15 o 
  -2   0   8      856.87      623.56     23.92 o 
   0   0   8    15895.75    16849.31    237.12 o 
   2   0   8        5.48       -2.54      8.90 o 
   4   0   8      454.74      613.86     41.48 o 
   6   0   8      235.21      228.74     58.79 o 
   8   0   8        8.22      -26.79     29.77 o 
  -9   1   8       55.41      137.46     36.43 o 
  -8   1   8        4.45        9.06     23.59 o 
  -7   1   8      215.52      255.85     23.95 o 
  -6   1   8      221.75      231.90     21.27 o 
  -5   1   8     1548.84     1419.29     38.49 o 
  -4   1   8     1937.17     1986.71     39.10 o 
  -3   1   8     1410.60     1373.93     32.31 o 
  -2   1   8      696.37      819.02     25.67 o 
  -1   1   8     8242.15     8243.77     91.32 o 
   0   1   8       67.04      117.14      9.53 o 
   1   1   8     1176.04      822.62     19.66 o 
   2   1   8      575.56      407.59     36.09 o 
   3   1   8      490.25      599.97     40.43 o 
   4   1   8      290.08      403.76     33.61 o 
   5   1   8      146.65      161.43     34.57 o 
   6   1   8      169.87      116.22     18.28 o 
   7   1   8        8.26       19.54     15.50 o 
   8   1   8      387.94      287.26     41.05 o 
  -8   2   8       17.68       29.17     47.63 o 
  -7   2   8        0.00       -9.17     11.98 o 
  -6   2   8      334.20      328.53     24.14 o 
  -5   2   8      682.89      705.47     34.59 o 
  -4   2   8     1390.52     1533.58     33.34 o 
  -3   2   8      408.44      422.46     17.74 o 
  -2   2   8        7.28       16.35      5.01 o 
  -1   2   8      181.79      209.83     12.46 o 
   0   2   8     1174.76     1321.67     29.43 o 
   1   2   8     2129.00     2046.36     31.50 o 
   2   2   8      323.26      256.49     12.40 o 
   3   2   8     2864.93     3381.41     56.84 o 
   4   2   8      610.40      750.34     29.94 o 
   5   2   8        0.40        0.71      9.98 o 
   6   2   8      116.55      111.44     18.97 o 
   7   2   8       51.08       48.36     24.49 o 
   8   2   8       43.51        3.04     24.14 o 
  -8   3   8       22.25        2.27     23.08 o 
  -7   3   8       48.99       20.67     14.74 o 
  -6   3   8      672.52      683.78     33.80 o 
  -5   3   8     1083.25     1111.06     39.77 o 
  -4   3   8      214.60      250.55     25.64 o 
  -3   3   8     5733.09     5848.13     74.29 o 
  -2   3   8       30.55       67.63      6.60 o 
  -1   3   8     6531.87     5979.67     72.69 o 
   0   3   8      667.76      861.29     21.91 o 
   1   3   8       46.55       43.89      5.97 o 
   2   3   8      283.87      329.25     20.62 o 
   3   3   8     3209.42     2733.94     64.80 o 
   4   3   8      290.30      333.60     22.58 o 
   5   3   8       47.07       39.45     12.79 o 
   6   3   8       18.26       38.85     14.23 o 
   7   3   8       49.41       37.71     20.48 o 
   8   3   8      239.87      159.26     36.79 o 
  -8   4   8      372.44      446.65    105.68 o 
  -7   4   8      171.37      177.76     21.33 o 
  -6   4   8      255.38      286.56     23.28 o 
  -5   4   8      132.41      161.31     18.87 o 
  -4   4   8     2310.37     2304.15     44.24 o 
  -3   4   8       56.14       51.79     10.10 o 
  -2   4   8     3945.36     3513.59     47.51 o 
  -1   4   8      792.85      728.18     20.69 o 
   0   4   8      436.95      339.57     29.65 o 
   1   4   8     1810.89     1989.83     30.50 o 
   2   4   8        5.85       13.01      6.66 o 
   3   4   8      212.35      210.91     17.27 o 
   4   4   8      302.00      320.01     22.33 o 
   5   4   8       17.34       26.72     12.08 o 
   6   4   8        6.91      -11.18     11.18 o 
   7   4   8      163.43      175.48     23.40 o 
   8   4   8       48.02       45.59     22.96 o 
  -8   5   8       55.80       51.21     60.28 o 
  -7   5   8      152.85      180.94     22.10 o 
  -6   5   8       64.96       80.14     15.60 o 
  -5   5   8      860.44      843.37     36.68 o 
  -4   5   8      167.34      183.12     17.63 o 
  -3   5   8     1447.77     1455.79     25.43 o 
  -2   5   8       97.99      110.09      8.64 o 
  -1   5   8      405.12      530.19     41.46 o 
   0   5   8     5961.45     6648.63     82.06 o 
   1   5   8       20.49        5.31      4.85 o 
   2   5   8      336.89      328.93     25.78 o 
   3   5   8      535.80      573.42     28.70 o 
   4   5   8       36.25        6.15     10.13 o 
   5   5   8       18.52       16.07     11.87 o 
   6   5   8        1.05        5.85     12.79 o 
   7   5   8        9.66       10.30     18.01 o 
   8   5   8        9.40      -18.87     18.87 o 
  -8   6   8       16.40        8.25     22.87 o 
  -7   6   8       12.19       14.42     14.28 o 
  -6   6   8      107.35       66.26     21.57 o 
  -5   6   8       52.01       60.41     15.42 o 
  -4   6   8     4019.87     3772.75     61.99 o 
  -3   6   8      574.90      503.48     16.74 o 
  -2   6   8     7858.50     7773.83     80.51 o 
  -1   6   8      416.60      394.47     27.73 o 
   0   6   8      703.49      998.04     26.32 o 
   1   6   8     2895.13     3307.15     45.69 o 
   2   6   8     7071.95     6631.94     82.56 o 
   3   6   8       81.63       48.81     24.84 o 
   4   6   8      167.15      195.46     25.35 o 
   5   6   8      130.81      152.49     18.97 o 
   6   6   8       48.60       29.18     14.32 o 
   7   6   8      174.93      145.73     28.03 o 
   8   6   8        8.09       27.23     25.71 o 
  -8   7   8      340.25      259.53     39.99 o 
  -7   7   8      865.09      979.03     43.08 o 
  -6   7   8      934.14     1005.28     45.83 o 
  -5   7   8       77.89      105.70     15.46 o 
  -4   7   8       13.35       16.06      9.53 o 
  -3   7   8      692.96      832.20     26.63 o 
  -2   7   8     1214.16     1133.09     26.53 o 
  -1   7   8       13.43        6.52      6.75 o 
   0   7   8     1199.76     1262.40     31.22 o 
   1   7   8      484.00      445.56     17.30 o 
   2   7   8       63.90       50.96      8.76 o 
   3   7   8      351.86      381.77     20.18 o 
   4   7   8      704.81      629.70     36.30 o 
   5   7   8      142.88      130.28     18.41 o 
   6   7   8        0.09       -8.36     11.93 o 
   7   7   8        9.53        6.42     24.45 o 
   8   7   8       49.83       38.73     34.04 o 
  -8   8   8      316.74      272.38     56.56 o 
  -7   8   8        3.53       20.45     17.59 o 
  -6   8   8       33.56       49.18     19.63 o 
  -5   8   8      255.22      247.07     20.98 o 
  -4   8   8      810.86      869.53     29.93 o 
  -3   8   8      277.80      294.79     18.81 o 
  -2   8   8      636.89      541.69     23.34 o 
  -1   8   8     1088.05     1174.37     31.64 o 
   0   8   8      689.31      580.02     23.47 o 
   1   8   8      269.06      261.77     14.96 o 
   2   8   8      981.52      868.86     34.37 o 
   3   8   8        0.00       -5.93      7.54 o 
   4   8   8       25.75       26.93     21.37 o 
   5   8   8        7.41       -2.37     20.14 o 
   6   8   8        8.50        2.36     13.57 o 
   7   8   8       15.86        0.24     18.01 o 
  -8   9   8       54.35        2.98     37.21 o 
  -7   9   8        3.06        6.83     16.72 o 
  -6   9   8      447.69      463.16     44.20 o 
  -5   9   8      115.81       89.36     23.17 o 
  -4   9   8      531.71      511.55     41.50 o 
  -3   9   8     3095.96     2893.86     66.40 o 
  -2   9   8      274.90      285.81     19.44 o 
  -1   9   8      218.21      181.57     15.89 o 
   0   9   8     1226.43     1431.63     35.98 o 
   1   9   8     4226.97     4540.66     82.78 o 
   2   9   8      274.09      332.97     19.14 o 
   3   9   8      720.95      745.23     27.31 o 
   4   9   8     1444.73     1376.99     47.48 o 
   5   9   8        2.36        6.95     15.47 o 
   6   9   8        0.99       20.33     17.14 o 
   7   9   8        5.96       57.30     22.04 o 
  -7  10   8        1.47       38.48     24.72 o 
  -6  10   8      229.74      230.82     44.65 o 
  -5  10   8      630.88      685.69     54.62 o 
  -4  10   8       27.64        9.48     13.44 o 
  -3  10   8      114.53      127.40     18.61 o 
  -2  10   8      139.45      170.31     16.35 o 
  -1  10   8        8.27       10.32      8.77 o 
   0  10   8      727.54      723.15     38.54 o 
   1  10   8        2.22        9.49      9.91 o 
   2  10   8      879.97      790.55     35.91 o 
   3  10   8      413.62      362.50     37.35 o 
   4  10   8      112.53      153.72     25.71 o 
   5  10   8      184.34      199.44     26.04 o 
   6  10   8       76.30       81.70     36.80 o 
   7  10   8        6.01      -13.27     23.93 o 
  -7  11   8      172.43      173.28     33.63 o 
  -6  11   8        2.78       19.66     19.91 o 
  -5  11   8      305.93      332.51     61.88 o 
  -4  11   8      207.52      208.90     23.57 o 
  -3  11   8     1274.09     1381.12     48.02 o 
  -2  11   8     2210.30     2086.76     48.45 o 
  -1  11   8      166.80      210.19     18.75 o 
   0  11   8      283.11      294.30     25.07 o 
   1  11   8      781.47      744.90     36.10 o 
   2  11   8        0.74      -14.87     14.87 o 
   3  11   8       39.19       14.88     24.56 o 
   4  11   8      798.75      870.91     71.44 o 
   5  11   8        4.47       -0.55     19.67 o 
   6  11   8        6.18       16.17     25.30 o 
   7  11   8       14.26       10.42     37.21 o 
  -7  12   8        3.05       37.21     25.26 o 
  -6  12   8      278.15      315.61     48.37 o 
  -5  12   8        4.70       26.00     20.86 o 
  -4  12   8      404.85      387.51     32.31 o 
  -3  12   8      232.95      272.77     27.15 o 
  -2  12   8     1592.36     1667.54     44.92 o 
  -1  12   8      696.74      796.08     41.58 o 
   0  12   8      515.04      505.50     33.43 o 
   1  12   8      336.83      430.69     82.61 o 
   2  12   8      519.68      525.14     45.22 o 
   3  12   8       64.24       61.23     23.81 o 
   4  12   8      162.33      112.36     29.77 o 
   5  12   8      308.93      333.70     42.54 o 
   6  12   8      275.22      300.66     61.02 o 
  -7  13   8        9.68       16.37     38.70 o 
  -6  13   8        5.80       16.37     23.15 o 
  -5  13   8      147.62      126.79     23.76 o 
  -4  13   8       18.73       20.34     16.33 o 
  -3  13   8      100.87       88.39     23.99 o 
  -2  13   8       10.54        6.38     12.83 o 
  -1  13   8      238.92      159.88     21.92 o 
   0  13   8       77.21       71.38     21.03 o 
   1  13   8       67.58       43.36     15.84 o 
   2  13   8        7.88       -1.49     16.84 o 
   3  13   8      624.21      535.02     48.93 o 
   4  13   8      422.20      371.50     44.20 o 
   5  13   8       49.90       19.55     23.66 o 
   6  13   8       70.08       53.58     38.70 o 
  -6  14   8      248.61      246.88     37.35 o 
  -5  14   8        0.00      -10.74     17.27 o 
  -4  14   8       87.14      145.87     23.90 o 
  -3  14   8        6.25        3.72     17.89 o 
  -2  14   8      993.86      930.39     44.96 o 
  -1  14   8      288.69      273.10     28.12 o 
   0  14   8       79.18      100.83     22.01 o 
   1  14   8      140.77      180.21     23.81 o 
   2  14   8      435.03      516.11     49.92 o 
   3  14   8      161.56      169.65     32.58 o 
   4  14   8       52.83       40.93     24.21 o 
   5  14   8      201.91      229.85     39.95 o 
   6  14   8      245.44      232.19     61.02 o 
  -6  15   8       15.97        2.98     31.26 o 
  -5  15   8      132.38      181.97     35.60 o 
  -4  15   8        0.19        6.70     20.00 o 
  -3  15   8      200.27      152.55     41.68 o 
  -2  15   8      188.65      211.13     25.92 o 
  -1  15   8       19.30       31.02     15.33 o 
   0  15   8       26.80       37.45     16.43 o 
   1  15   8     1078.05      941.40     51.04 o 
   2  15   8     1603.10     1625.17     75.76 o 
   3  15   8       52.51       52.09     35.72 o 
   4  15   8        8.07      -12.95     25.30 o 
   5  15   8      387.14      430.29     81.86 o 
  -5  16   8        3.61       27.13     38.70 o 
  -4  16   8        6.34      -16.37     28.28 o 
  -3  16   8       87.01       94.60     37.95 o 
  -2  16   8      740.40      758.35     58.49 o 
  -1  16   8       93.24       58.84     19.18 o 
   0  16   8      116.46      204.46     31.80 o 
   1  16   8      658.71      677.12     81.01 o 
   2  16   8      146.02      145.80     32.09 o 
   3  16   8      265.13      226.81     39.37 o 
   4  16   8       42.76       34.13     46.14 o 
   5  16   8      160.91      135.44     50.61 o 
  -5  17   8       19.82       -6.14     24.67 o 
  -4  17   8        2.71       -1.45     20.97 o 
  -3  17   8      562.72      582.16     96.75 o 
  -2  17   8      196.80      193.24     35.37 o 
  -1  17   8      719.61      748.21     47.80 o 
   0  17   8       23.13       52.85     19.71 o 
   1  17   8      196.46      240.98     30.07 o 
   2  17   8      279.53      322.23     33.43 o 
   3  17   8      208.62      235.28     39.95 o 
   4  17   8        1.59       -6.14     29.77 o 
  -4  18   8       30.32       20.20     24.51 o 
  -3  18   8        0.36       14.88     23.52 o 
  -2  18   8      170.10      128.01     62.51 o 
  -1  18   8        1.87       15.62     21.57 o 
   0  18   8      221.22      249.48     39.78 o 
   1  18   8        3.25       -0.90     17.08 o 
   2  18   8       49.14       34.38     20.65 o 
   3  18   8       89.53       66.02     55.07 o 
   4  18   8       71.25       94.13     53.58 o 
  -3  19   8       42.86       38.18     26.82 o 
  -2  19   8        0.26       -7.65     21.74 o 
  -1  19   8      209.39      235.14     31.70 o 
   0  19   8      101.99       63.05     21.88 o 
   1  19   8      146.21      157.29     28.40 o 
   2  19   8        9.37        4.82     19.10 o 
   3  19   8      196.05      233.23     43.87 o 
  -2  20   8       58.03       60.35     28.59 o 
  -1  20   8      344.54      352.83     43.48 o 
   0  20   8      310.52      385.46     40.51 o 
   1  20   8       30.31       21.29     22.13 o 
   2  20   8       75.49       84.65     25.37 o 
  -7   0   9     1353.75     1341.09     62.10 o 
  -5   0   9     1892.15     2136.96     76.65 o 
  -3   0   9     3568.54     4190.81     77.50 o 
  -1   0   9    25086.57    26133.49    356.26 o 
   1   0   9      591.86      477.47     23.89 o 
   3   0   9     1099.42      967.58     49.12 o 
   5   0   9       42.07       23.29     20.84 o 
   7   0   9       73.88       97.11     39.44 o 
  -8   1   9     1017.72     1105.29     72.09 o 
  -7   1   9       46.52       28.08     15.19 o 
  -6   1   9      630.19      654.48     33.21 o 
  -5   1   9        0.55        5.84      9.88 o 
  -4   1   9      867.00      785.47     37.64 o 
  -3   1   9      491.65      560.48     16.20 o 
  -2   1   9    22100.03    24635.95    238.38 o 
  -1   1   9      819.65      848.38     41.68 o 
   0   1   9     1332.14     1155.73     25.84 o 
   1   1   9        4.15        2.49      5.01 o 
   2   1   9     2066.44     2095.09     28.07 o 
   3   1   9     1268.51     1319.65     34.59 o 
   4   1   9      341.67      264.31     20.58 o 
   5   1   9       75.29       68.77     17.27 o 
   6   1   9        2.87      -11.13     11.67 o 
   7   1   9       62.21       57.45     21.27 o 
   8   1   9        8.15      -28.28     28.28 o 
  -8   2   9       22.93       21.58     23.15 o 
  -7   2   9      931.21      994.99     50.92 o 
  -6   2   9      250.38      276.16     23.26 o 
  -5   2   9     1429.32     1336.65     43.50 o 
  -4   2   9      695.01      850.41     31.43 o 
  -3   2   9     4548.41     4033.58     57.89 o 
  -2   2   9      708.14      911.72     22.26 o 
  -1   2   9    10168.58    11430.81    123.15 o 
   0   2   9     1963.83     1993.65     35.57 o 
   1   2   9      304.52      389.18     15.85 o 
   2   2   9      271.47      251.67     12.94 o 
   3   2   9     3832.30     3763.37     62.05 o 
   4   2   9       27.51       17.91      9.95 o 
   5   2   9      151.54      170.16     19.09 o 
   6   2   9       19.38       26.25     14.19 o 
   7   2   9      105.94      145.96     22.34 o 
   8   2   9      125.44      111.51     51.35 o 
  -8   3   9      474.95      424.89     48.38 o 
  -7   3   9       33.13       10.37     15.68 o 
  -6   3   9     1783.49     1848.13     48.72 o 
  -5   3   9      659.43      643.28     35.15 o 
  -4   3   9     2242.84     2275.65     43.22 o 
  -3   3   9      256.69      256.82     15.40 o 
  -2   3   9     6147.08     6018.70     64.63 o 
  -1   3   9     2133.26     2401.81     40.33 o 
   0   3   9    10274.64    10655.40    117.09 o 
   1   3   9      251.48      218.13     10.94 o 
   2   3   9       30.43       14.73      5.37 o 
   3   3   9      182.45      163.05     15.20 o 
   4   3   9        8.61       -0.96      9.50 o 
   5   3   9      102.18      110.15     16.87 o 
   6   3   9      572.82      562.90     50.27 o 
   7   3   9       18.46       19.58     17.19 o 
   8   3   9      124.92       49.39     22.55 o 
  -8   4   9      104.81      144.09     55.82 o 
  -7   4   9      141.02      176.13     26.42 o 
  -6   4   9       23.82       26.64     21.87 o 
  -5   4   9     2328.62     2669.72     63.11 o 
  -4   4   9       93.15       99.82     16.97 o 
  -3   4   9     1840.31     2074.50     54.57 o 
  -2   4   9        4.11       19.15      5.17 o 
  -1   4   9     5461.16     5639.02     72.83 o 
   0   4   9     3180.06     3452.51     52.10 o 
   1   4   9     1029.31      905.16     19.71 o 
   2   4   9       32.02        7.47      6.23 o 
   3   4   9     1013.85      922.42     38.88 o 
   4   4   9        0.31        5.39     10.11 o 
   5   4   9     1124.61     1220.90     40.62 o 
   6   4   9        5.56        8.78     12.97 o 
   7   4   9       13.42        4.30     15.33 o 
   8   4   9       19.93       -2.30     24.75 o 
  -8   5   9      242.25      303.30     41.68 o 
  -7   5   9      116.41      104.73     18.76 o 
  -6   5   9     1356.17     1512.71     50.64 o 
  -5   5   9      627.68      537.07     33.08 o 
  -4   5   9     4683.26     4637.50     70.36 o 
  -3   5   9       33.54       40.36     12.25 o 
  -2   5   9     1763.08     1922.34     60.80 o 
  -1   5   9     2971.76     2760.04     46.18 o 
   0   5   9     8423.09     8954.30    104.95 o 
   1   5   9     1524.28     1591.04     45.85 o 
   2   5   9      429.86      515.76     19.78 o 
   3   5   9       45.13       68.14     13.10 o 
   4   5   9     1365.76     1368.15     39.39 o 
   5   5   9       11.33       12.94     12.66 o 
   6   5   9        6.46       22.17     14.11 o 
   7   5   9       92.91       63.91     18.53 o 
   8   5   9        5.53       11.37     21.68 o 
  -8   6   9      157.14      157.31     33.48 o 
  -7   6   9      805.35      876.22     42.42 o 
  -6   6   9      344.07      362.48     30.86 o 
  -5   6   9     5778.63     5694.85    115.47 o 
  -4   6   9      287.82      302.16     21.70 o 
  -3   6   9     1829.22     1787.88     37.65 o 
  -2   6   9      148.33      142.88      9.68 o 
  -1   6   9     3940.00     3740.70     57.71 o 
   0   6   9      246.31      279.79     16.68 o 
   1   6   9     4906.95     4626.71     54.98 o 
   2   6   9      880.47     1040.68     26.57 o 
   3   6   9      139.24      186.58     19.00 o 
   4   6   9        0.02       -5.34     11.49 o 
   5   6   9       98.95      102.76     16.74 o 
   6   6   9        1.89        1.32     16.97 o 
   7   6   9       61.47       43.99     17.38 o 
   8   6   9        0.36        8.99     26.82 o 
  -8   7   9      199.47      200.93     53.58 o 
  -7   7   9       72.20       52.47     19.47 o 
  -6   7   9     1666.78     1671.19     63.57 o 
  -5   7   9      354.29      404.80     29.73 o 
  -4   7   9      729.26      669.55     28.55 o 
  -3   7   9      129.08      147.19     22.41 o 
  -2   7   9     1943.53     1768.27     57.58 o 
  -1   7   9       91.16      123.90     12.33 o 
   0   7   9      655.39      767.18     27.07 o 
   1   7   9     1227.23     1234.69     24.70 o 
   2   7   9     1046.95      931.16     26.18 o 
   3   7   9      645.19      584.52     32.42 o 
   4   7   9      966.01     1108.21     41.58 o 
   5   7   9       37.19       11.18     13.01 o 
   6   7   9      149.42      187.02     25.99 o 
   7   7   9       11.62       15.35     27.25 o 
  -8   8   9      339.34      261.96     61.02 o 
  -7   8   9     1221.42     1360.62     57.44 o 
  -6   8   9     1677.88     1815.26    136.19 o 
  -5   8   9       90.67      110.02     19.32 o 
  -4   8   9       73.12       54.91     20.39 o 
  -3   8   9     3122.25     3241.55     70.16 o 
  -2   8   9       97.83      117.84     12.94 o 
  -1   8   9      799.97      752.49     25.89 o 
   0   8   9     1414.56     1485.61     35.91 o 
   1   8   9     3478.21     3432.61     68.04 o 
   2   8   9      294.97      333.31     32.47 o 
   3   8   9      325.43      308.62     24.50 o 
   4   8   9      245.82      303.30     48.49 o 
   5   8   9      450.54      446.22     34.39 o 
   6   8   9        2.12        3.19     14.61 o 
   7   8   9       23.24       39.57     21.92 o 
  -8   9   9       10.00       23.81     41.68 o 
  -7   9   9       53.91       28.65     23.08 o 
  -6   9   9     1860.13     1791.22     73.14 o 
  -5   9   9       99.92      119.71     20.59 o 
  -4   9   9      430.20      402.91     31.82 o 
  -3   9   9        1.71       -5.03      9.93 o 
  -2   9   9     2373.36     2351.08     61.66 o 
  -1   9   9       33.71       33.08      9.88 o 
   0   9   9     2405.67     2171.29     45.98 o 
   1   9   9      112.33      102.77     15.77 o 
   2   9   9     4505.21     4530.46    103.43 o 
   3   9   9        0.01      -11.56     14.88 o 
   4   9   9        7.29       -9.34     12.30 o 
   5   9   9      121.51      128.08     21.72 o 
   6   9   9      153.67      158.68     26.50 o 
   7   9   9        6.60      -21.40     21.40 o 
  -7  10   9      195.09      147.25     35.72 o 
  -6  10   9      120.63       96.00     26.31 o 
  -5  10   9     1157.15     1238.90     48.12 o 
  -4  10   9      726.25      685.73     39.81 o 
  -3  10   9      328.88      376.93     29.19 o 
  -2  10   9      616.52      496.16     26.69 o 
  -1  10   9      563.29      615.11     29.58 o 
   0  10   9     1530.26     1560.67     46.43 o 
   1  10   9     1388.20     1340.60     43.25 o 
   2  10   9      771.63      790.00     36.23 o 
   3  10   9      772.00      681.25     55.82 o 
   4  10   9        3.60       10.02     17.52 o 
   5  10   9      430.77      496.49     48.38 o 
   6  10   9       70.00       33.74     23.24 o 
   7  10   9        0.60       19.35     40.19 o 
  -7  11   9      215.84      233.26     37.26 o 
  -6  11   9      373.27      313.57     39.46 o 
  -5  11   9       26.49       18.89     21.86 o 
  -4  11   9     1281.08     1305.68     48.98 o 
  -3  11   9      752.31      699.72     78.62 o 
  -2  11   9      686.92      683.01     32.16 o 
  -1  11   9        4.62       -6.46      8.61 o 
   0  11   9      995.18      857.73     43.59 o 
   1  11   9      892.57     1013.16     41.30 o 
   2  11   9     1004.31     1251.69     44.23 o 
   3  11   9        3.79        1.76     17.15 o 
   4  11   9      798.07      889.19     83.35 o 
   5  11   9       27.03       11.44     21.56 o 
   6  11   9       18.14       15.19     40.93 o 
   7  11   9        4.32        1.49     38.70 o 
  -7  12   9      220.34      316.79     43.15 o 
  -6  12   9      131.36      161.38     31.98 o 
  -5  12   9      302.23      273.58     29.69 o 
  -4  12   9        0.57       -4.96     13.41 o 
  -3  12   9     1937.87     1816.18     57.23 o 
  -2  12   9       12.24        8.35     10.73 o 
  -1  12   9      869.68      913.45     65.85 o 
   0  12   9      355.66      355.43     28.91 o 
   1  12   9     1536.71     1427.42     48.76 o 
   2  12   9       43.41       54.96     18.27 o 
   3  12   9       24.40       55.58     21.56 o 
   4  12   9      129.63      170.61     32.58 o 
   5  12   9      543.86      488.10     50.22 o 
   6  12   9      124.06      126.42     33.63 o 
  -6  13   9      120.89      180.10     35.25 o 
  -5  13   9      176.82      122.87     23.78 o 
  -4  13   9     1169.04     1124.24     83.61 o 
  -3  13   9      345.15      377.97     46.99 o 
  -2  13   9      845.65      850.97     37.11 o 
  -1  13   9      945.04      948.24     42.56 o 
   0  13   9      307.77      284.12     27.53 o 
   1  13   9       19.27      -14.18     14.18 o 
   2  13   9      111.27      106.68     19.81 o 
   3  13   9      476.22      593.19     52.09 o 
   4  13   9      901.28      788.76    128.75 o 
   5  13   9       43.77       42.81     26.70 o 
   6  13   9       36.84      -19.35     35.72 o 
  -6  14   9       11.15       -5.43     20.74 o 
  -5  14   9       26.83       17.59     17.75 o 
  -4  14   9       42.50       39.45     18.46 o 
  -3  14   9      791.26      735.41     70.20 o 
  -2  14   9      488.08      406.78     32.26 o 
  -1  14   9      826.62      793.37     44.85 o 
   0  14   9      408.09      363.07     31.86 o 
   1  14   9      346.52      448.84     53.17 o 
   2  14   9      245.20      230.41     32.17 o 
   3  14   9      806.36      765.00     60.51 o 
   4  14   9        3.14      -13.40     20.34 o 
   5  14   9      552.39      654.69    118.33 o 
   6  14   9       86.05       87.82     46.14 o 
  -6  15   9       58.48       28.28     26.31 o 
  -5  15   9       38.68       13.84     18.35 o 
  -4  15   9       32.86       26.64     20.74 o 
  -3  15   9      171.90      189.89     33.90 o 
  -2  15   9      311.37      371.47     72.19 o 
  -1  15   9       11.76       16.74     14.91 o 
   0  15   9      592.10      562.21     75.68 o 
   1  15   9       33.49       43.21     17.41 o 
   2  15   9      294.76      314.05     32.54 o 
   3  15   9       15.56      -16.37     25.30 o 
   4  15   9      531.28      596.10     57.86 o 
   5  15   9        0.13       -9.38     23.93 o 
  -5  16   9       10.00      -13.67     22.87 o 
  -4  16   9        3.98       -3.40     21.80 o 
  -3  16   9      457.69      438.33     47.88 o 
  -2  16   9       41.04       64.06     25.00 o 
  -1  16   9      703.55      617.68     42.81 o 
   0  16   9      794.37      823.27     48.92 o 
   1  16   9       81.66       90.01     21.62 o 
   2  16   9        0.23      -15.28     15.28 o 
   3  16   9      230.35      256.52     44.65 o 
   4  16   9      106.46       59.54     40.19 o 
   5  16   9      166.21      124.31     37.09 o 
  -5  17   9       27.90       89.01     31.10 o 
  -4  17   9       33.22       23.02     24.58 o 
  -3  17   9       48.28       18.83     24.56 o 
  -2  17   9      661.48      601.41     54.35 o 
  -1  17   9       41.33       28.32     17.71 o 
   0  17   9     1120.97     1120.65     75.40 o 
   1  17   9       16.15       46.32     18.96 o 
   2  17   9      140.06      155.40     26.00 o 
   3  17   9        1.13        6.70     25.26 o 
   4  17   9      120.13      129.84     35.74 o 
  -4  18   9        1.72        4.78     25.00 o 
  -3  18   9        2.17      -21.40     21.40 o 
  -2  18   9        0.39      -17.86     17.86 o 
  -1  18   9      694.52      601.03     45.25 o 
   0  18   9        0.00       19.48     18.44 o 
   1  18   9      106.47      120.09     25.92 o 
   2  18   9       24.95       12.42     20.19 o 
   3  18   9      106.21      150.54     62.51 o 
  -3  19   9        4.80       49.46     46.88 o 
  -2  19   9       45.59       64.33     27.80 o 
  -1  19   9       64.16       24.59     21.92 o 
   0  19   9      323.87      277.73     36.63 o 
   1  19   9       23.79       52.48     21.75 o 
   2  19   9       70.96       67.21     24.28 o 
   3  19   9       20.81       25.71     31.03 o 
  -2  20   9      139.81      136.28     35.75 o 
  -1  20   9      660.34      755.70     65.91 o 
   0  20   9       34.31        7.50     21.05 o 
   1  20   9      122.60       96.85     43.48 o 
  -8   0  10      325.16      299.17     61.02 o 
  -6   0  10      114.09      113.87     41.68 o 
  -4   0  10      307.80      175.63     32.74 o 
  -2   0  10     1609.01     1394.81     58.79 o 
   0   0  10     3701.99     3872.28     78.15 o 
   2   0  10      350.96      382.11     28.16 o 
   4   0  10      850.27     1112.43     51.06 o 
   6   0  10      751.41      822.31     57.63 o 
   8   0  10       41.25       35.72     38.70 o 
  -8   1  10      124.21      151.53     41.81 o 
  -7   1  10      955.85     1133.22     55.43 o 
  -6   1  10      118.23       93.35     19.55 o 
  -5   1  10     1331.84     1368.25     39.00 o 
  -4   1  10      306.46      309.45     30.55 o 
  -3   1  10      722.82      710.41     18.92 o 
  -2   1  10     9921.37     9751.09    108.85 o 
  -1   1  10     7261.22     7499.61     89.46 o 
   0   1  10      530.62      643.57     20.43 o 
   1   1  10     2196.14     2605.42     46.19 o 
   2   1  10     3679.92     4633.97     58.10 o 
   3   1  10     2098.13     2139.05    106.77 o 
   4   1  10       11.42       -1.43     11.62 o 
   5   1  10       96.51       84.15     16.32 o 
   6   1  10        0.01       -1.08     12.93 o 
   7   1  10       11.32       18.72     15.88 o 
   8   1  10       26.57       23.41     21.11 o 
  -8   2  10      472.50      606.94     65.68 o 
  -7   2  10       79.57       68.78     17.59 o 
  -6   2  10     1401.84     1360.02     44.90 o 
  -5   2  10       76.77       41.96     14.78 o 
  -4   2  10     3135.10     3248.30     66.10 o 
  -3   2  10     1072.02     1201.10     24.61 o 
  -2   2  10     2094.20     1645.48     31.99 o 
  -1   2  10       63.30      101.92     10.55 o 
   0   2  10    12895.19    13832.12    146.78 o 
   1   2  10       12.84        9.95      5.85 o 
   2   2  10     3621.66     3327.38     49.93 o 
   3   2  10      815.89      679.09     28.62 o 
   4   2  10     1029.23      982.14     33.80 o 
   5   2  10     1019.04     1086.46     39.38 o 
   6   2  10       11.99       -6.08     13.38 o 
   7   2  10       19.10       -1.58     14.92 o 
   8   2  10      278.89      182.51     31.79 o 
  -8   3  10        0.41        2.32     19.10 o 
  -7   3  10      139.20      161.64     33.08 o 
  -6   3  10      150.68      178.44     20.37 o 
  -5   3  10      275.09      311.38     25.91 o 
  -4   3  10       87.49       92.61     11.93 o 
  -3   3  10     1953.66     1669.01     37.81 o 
  -2   3  10        8.34        1.43      5.39 o 
  -1   3  10      311.02      308.30     22.56 o 
   0   3  10     4819.32     4859.64     70.47 o 
   1   3  10     1253.24     1271.43     28.55 o 
   2   3  10       57.52       45.98      6.88 o 
   3   3  10     3701.93     3876.92     73.26 o 
   4   3  10        6.08        1.90     10.47 o 
   5   3  10     1207.55     1402.87     43.62 o 
   6   3  10       68.90       73.24     17.40 o 
   7   3  10      233.13      210.69     25.24 o 
   8   3  10        2.25        6.35     21.92 o 
  -8   4  10      177.86      157.64     27.75 o 
  -7   4  10      302.71      333.56     27.63 o 
  -6   4  10       54.86       61.30     15.36 o 
  -5   4  10      174.64      138.39     19.18 o 
  -4   4  10     3409.37     3290.60     56.02 o 
  -3   4  10      289.59      329.46     18.38 o 
  -2   4  10      459.93      492.00     25.67 o 
  -1   4  10        0.99       -2.77      5.74 o 
   0   4  10     1675.57     1962.00     38.06 o 
   1   4  10      575.38      474.98     15.78 o 
   2   4  10     4215.05     4585.46     55.67 o 
   3   4  10      108.48      111.30     16.34 o 
   4   4  10      329.48      354.79     26.21 o 
   5   4  10        0.16        5.95     11.71 o 
   6   4  10      139.69      163.66     22.12 o 
   7   4  10       17.82       10.76     16.99 o 
   8   4  10      183.88      124.83     28.64 o 
  -8   5  10       26.77       65.47     22.55 o 
  -7   5  10       94.09       93.21     19.02 o 
  -6   5  10        0.25       -0.92     13.70 o 
  -5   5  10     3353.63     3366.60     80.65 o 
  -4   5  10      255.44      261.53     24.06 o 
  -3   5  10     3709.54     3805.17    108.29 o 
  -2   5  10        6.07       27.29      6.00 o 
  -1   5  10     8469.25     8018.52     98.14 o 
   0   5  10      354.39      318.80     17.94 o 
   1   5  10     1708.66     1654.53     28.57 o 
   2   5  10     1270.50     1453.46     45.11 o 
   3   5  10     1062.51     1114.94     38.55 o 
   4   5  10     1375.07     1263.16     38.58 o 
   5   5  10      206.79      199.63     21.89 o 
   6   5  10       13.88      -13.20     13.20 o 
   7   5  10      373.25      498.02     35.98 o 
  -8   6  10       73.52       47.60     32.74 o 
  -7   6  10      224.74      198.51     28.12 o 
  -6   6  10     2260.24     2567.85     70.95 o 
  -5   6  10      509.49      514.57     32.19 o 
  -4   6  10     3622.30     3437.62     59.20 o 
  -3   6  10        9.23       -0.76      8.70 o 
  -2   6  10      458.57      441.90     23.11 o 
  -1   6  10       55.21      106.66     11.79 o 
   0   6  10      160.84      153.21     13.36 o 
   1   6  10      999.80      903.90     21.63 o 
   2   6  10     4569.05     4748.66     66.84 o 
   3   6  10       24.96       18.84     11.11 o 
   4   6  10       70.48       40.43     14.61 o 
   5   6  10        0.07        1.78     13.10 o 
   6   6  10      618.27      600.15     36.80 o 
   7   6  10       13.63      -14.67     14.67 o 
  -8   7  10      208.03      200.91     37.26 o 
  -7   7  10       97.66      106.67     27.25 o 
  -6   7  10      290.78      316.12     37.84 o 
  -5   7  10      937.56      847.61     53.64 o 
  -4   7  10     2055.03     1928.52     53.82 o 
  -3   7  10     3929.73     3806.88     77.03 o 
  -2   7  10     1291.65     1413.71     34.60 o 
  -1   7  10      928.68      805.95     26.39 o 
   0   7  10       59.52       69.09     10.64 o 
   1   7  10     6399.63     6440.51     87.03 o 
   2   7  10       24.17       18.64      8.10 o 
   3   7  10      285.18      220.61     21.76 o 
   4   7  10       98.92      139.23     20.75 o 
   5   7  10      168.30      225.06     26.26 o 
   6   7  10      294.84      282.91     27.58 o 
   7   7  10      239.16      254.74     28.68 o 
  -8   8  10       66.57       64.63     29.65 o 
  -7   8  10       28.94       22.58     21.40 o 
  -6   8  10       21.38       32.02     36.47 o 
  -5   8  10        0.12       -0.48     26.05 o 
  -4   8  10     2304.42     2396.62     62.65 o 
  -3   8  10       23.72        6.17     16.79 o 
  -2   8  10     1472.19     1282.96     53.71 o 
  -1   8  10      307.29      307.55     21.70 o 
   0   8  10     4222.90     4506.72     73.85 o 
   1   8  10        6.75        8.75      7.98 o 
   2   8  10     1050.68     1067.99     37.16 o 
   3   8  10      275.67      181.89     28.42 o 
   4   8  10      281.43      296.19     27.13 o 
   5   8  10        0.38      -10.78     14.20 o 
   6   8  10      610.94      605.54     72.56 o 
   7   8  10       13.03       34.08     22.21 o 
  -7   9  10       15.37      -17.12     19.67 o 
  -6   9  10      238.02      278.33     78.14 o 
  -5   9  10     1766.94     1909.35     73.65 o 
  -4   9  10     1816.35     2029.64     59.24 o 
  -3   9  10      820.06      781.24     40.67 o 
  -2   9  10      445.22      460.66     25.38 o 
  -1   9  10      580.42      700.18     35.99 o 
   0   9  10       78.93       72.45     12.46 o 
   1   9  10     3306.21     3377.54     84.30 o 
   2   9  10       47.56       67.87     14.81 o 
   3   9  10      269.50      274.63     64.00 o 
   4   9  10      122.87       71.39     43.16 o 
   5   9  10      384.41      335.15     70.70 o 
   6   9  10       55.98       58.84     26.70 o 
   7   9  10      169.84      148.84     53.58 o 
  -7  10  10       17.33       45.62     34.23 o 
  -6  10  10      103.08      122.73     28.93 o 
  -5  10  10       45.55       19.61     18.65 o 
  -4  10  10     1716.94     1663.29     54.98 o 
  -3  10  10     1395.51     1366.11     48.02 o 
  -2  10  10     2665.77     2589.44     54.01 o 
  -1  10  10       32.95       19.23     10.22 o 
   0  10  10     5381.59     5198.75     81.15 o 
   1  10  10      185.53      149.60     19.32 o 
   2  10  10      964.19      873.38     45.33 o 
   3  10  10       19.22       -2.98     16.84 o 
   4  10  10      464.58      430.68     44.17 o 
   5  10  10       48.45       36.79     40.93 o 
   6  10  10       39.84        9.67     25.26 o 
   7  10  10        1.79        5.95     35.72 o 
  -7  11  10      229.93      306.44     69.96 o 
  -6  11  10      159.07      186.16     33.68 o 
  -5  11  10      275.92      255.39     28.90 o 
  -4  11  10       46.52       38.55     16.60 o 
  -3  11  10     2603.77     2345.05     64.60 o 
  -2  11  10     2128.08     1964.84     48.11 o 
  -1  11  10      395.86      407.68     39.10 o 
   0  11  10      469.76      445.46     43.05 o 
   1  11  10     1254.91     1186.86     70.37 o 
   2  11  10      146.31      196.52     23.11 o 
   3  11  10      737.10      701.88     53.14 o 
   4  11  10      172.73      115.20     28.81 o 
   5  11  10      292.22      356.51     44.72 o 
   6  11  10      123.90       89.20     30.47 o 
  -7  12  10       28.84       40.97     26.70 o 
  -6  12  10       88.91       88.56     28.42 o 
  -5  12  10       86.72       95.17     25.63 o 
  -4  12  10      637.28      666.17     43.23 o 
  -3  12  10       50.40       22.27     21.04 o 
  -2  12  10     2216.64     2260.87     71.75 o 
  -1  12  10        6.62       -4.77      9.77 o 
   0  12  10      266.14      306.49     30.90 o 
   1  12  10        0.01       -4.65     11.49 o 
   2  12  10      229.56      218.05     24.19 o 
   3  12  10      160.46      201.24     33.14 o 
   4  12  10      119.90       36.65     28.28 o 
   5  12  10       98.80      153.44     60.28 o 
   6  12  10      309.85      303.51     45.22 o 
  -6  13  10       13.25        2.94     22.46 o 
  -5  13  10      528.11      550.88     42.22 o 
  -4  13  10        2.25      -10.51     14.02 o 
  -3  13  10     2052.41     1950.14     99.55 o 
  -2  13  10       42.72       47.24     17.08 o 
  -1  13  10     2107.58     2065.10     60.92 o 
   0  13  10        0.48       13.10     13.33 o 
   1  13  10      826.48      951.54     53.22 o 
   2  13  10        0.34        5.83     13.05 o 
   3  13  10      311.80      288.96     39.95 o 
   4  13  10        2.76       -5.48     19.91 o 
   5  13  10        3.75       22.30     25.64 o 
   6  13  10        0.09      -24.32     24.32 o 
  -6  14  10      418.73      466.84     49.98 o 
  -5  14  10        0.01       -5.04     16.07 o 
  -4  14  10      203.41      240.32     29.66 o 
  -3  14  10      114.08       72.66     24.14 o 
  -2  14  10     1384.32     1259.94     63.15 o 
  -1  14  10      512.69      550.80     37.61 o 
   0  14  10      196.91      156.06     23.35 o 
   1  14  10       18.14        6.72     14.61 o 
   2  14  10      624.14      597.05     40.05 o 
   3  14  10      312.18      266.43     39.83 o 
   4  14  10      565.46      572.09     56.72 o 
   5  14  10        2.97      -17.32     22.87 o 
  -6  15  10        2.83       38.40     26.25 o 
  -5  15  10      224.75      239.24     32.01 o 
  -4  15  10       43.50       19.61     18.24 o 
  -3  15  10      119.24      174.06     39.44 o 
  -2  15  10        3.55      -17.86     17.86 o 
  -1  15  10      510.18      497.44     52.35 o 
   0  15  10       20.73       -9.19     14.02 o 
   1  15  10      951.17      942.22     51.67 o 
   2  15  10      407.86      405.39     35.58 o 
   3  15  10      136.69      134.50     32.63 o 
   4  15  10       52.68       31.58     26.45 o 
   5  15  10      528.56      550.52     59.46 o 
  -5  16  10        7.83      -15.01     24.58 o 
  -4  16  10      152.28      131.96     32.58 o 
  -3  16  10        1.46       15.91     23.07 o 
  -2  16  10     1081.89     1214.72     69.73 o 
  -1  16  10        0.56      -15.16     15.16 o 
   0  16  10      412.55      457.20     37.91 o 
   1  16  10      826.73      868.44     53.84 o 
   2  16  10      708.88      714.72     55.85 o 
   3  16  10        4.39       33.74     25.19 o 
   4  16  10       14.50       11.24     26.82 o 
  -4  17  10        0.30       15.09     22.52 o 
  -3  17  10      616.74      615.32     61.02 o 
  -2  17  10      165.38      149.39     49.12 o 
  -1  17  10      187.45      152.97     25.94 o 
   0  17  10        0.81        7.38     24.19 o 
   1  17  10      625.03      651.50     46.45 o 
   2  17  10      201.04      163.59     28.02 o 
   3  17  10       27.55       22.33     25.26 o 
   4  17  10        0.11        6.13     26.41 o 
  -4  18  10      153.57      187.04     38.26 o 
  -3  18  10        2.97       26.46     37.95 o 
  -2  18  10      222.60      240.60     40.26 o 
  -1  18  10        0.82       -8.96     16.19 o 
   0  18  10      364.40      342.23     36.11 o 
   1  18  10       87.69       93.03     24.89 o 
   2  18  10      327.39      433.60     41.33 o 
   3  18  10       86.32       83.26     38.70 o 
  -3  19  10       73.33       41.05     34.23 o 
  -2  19  10       60.17       87.92     30.74 o 
  -1  19  10      115.17      123.28     54.33 o 
   0  19  10        2.04       -5.56     18.24 o 
   1  19  10      443.44      434.93     42.45 o 
   2  19  10       71.75       84.88     25.99 o 
  -1  20  10      165.27      205.07     39.70 o 
   0  20  10      311.39      292.41     36.72 o 
   1  20  10       23.10       22.25     22.07 o 
  -7   0  11       22.81       48.31     33.49 o 
  -5   0  11      776.23      824.71     51.04 o 
  -3   0  11      361.67      319.38     37.21 o 
  -1   0  11     4806.07     4907.18     94.70 o 
   1   0  11      247.70      445.95     39.44 o 
   3   0  11     2281.00     2177.65     69.96 o 
   5   0  11      198.80      163.35     29.24 o 
   7   0  11      132.68      132.58     37.21 o 
  -8   1  11       28.74       33.90     18.01 o 
  -7   1  11      199.83      181.90     21.31 o 
  -6   1  11       72.27       74.20     15.54 o 
  -5   1  11      354.65      377.82     24.95 o 
  -4   1  11      683.23      680.35     63.81 o 
  -3   1  11        0.28       12.53      6.33 o 
  -2   1  11     2213.79     2156.03     39.12 o 
  -1   1  11      351.38      390.62     22.56 o 
   0   1  11        9.40        5.95      6.21 o 
   1   1  11      272.00      204.76     15.68 o 
   2   1  11     6182.53     6172.13     68.78 o 
   3   1  11       51.72       57.75     25.99 o 
   4   1  11      418.81      468.48     27.80 o 
   5   1  11      834.12      802.10     43.65 o 
   6   1  11      197.34      210.94     23.51 o 
   7   1  11       41.26       37.60     21.05 o 
   8   1  11       56.12       49.59     23.86 o 
  -8   2  11        8.47       29.88     17.69 o 
  -7   2  11       95.99      103.10     19.43 o 
  -6   2  11        2.43        1.81     12.12 o 
  -5   2  11      259.43      254.36     24.37 o 
  -4   2  11        6.23       -8.84      8.85 o 
  -3   2  11       32.75       23.07     11.58 o 
  -2   2  11      340.36      391.85     17.83 o 
  -1   2  11       78.68       74.30      9.63 o 
   0   2  11     1172.08     1402.92     31.46 o 
   1   2  11      986.44      767.13     27.89 o 
   2   2  11      342.60      464.54     16.82 o 
   3   2  11     3403.74     3501.20     62.29 o 
   4   2  11       65.22       90.80     15.36 o 
   5   2  11      116.94      106.42     17.53 o 
   6   2  11        0.51       -4.57     12.81 o 
   7   2  11      286.56      313.96     39.74 o 
  -8   3  11       13.54       53.92     17.99 o 
  -7   3  11        0.89       -1.57     13.51 o 
  -6   3  11       44.32       49.12     14.66 o 
  -5   3  11      508.35      479.69     44.45 o 
  -4   3  11      259.82      219.03     20.56 o 
  -3   3  11      791.90      901.81     26.67 o 
  -2   3  11     1306.04     1264.36     29.86 o 
  -1   3  11       17.57        8.74      6.69 o 
   0   3  11      317.72      239.51     15.46 o 
   1   3  11      463.87      582.26     21.91 o 
   2   3  11     1045.79     1069.52     25.09 o 
   3   3  11        0.43       15.55     14.54 o 
   4   3  11     1883.25     1742.52     45.44 o 
   5   3  11      135.86      163.52     19.77 o 
   6   3  11      362.68      418.58     31.56 o 
   7   3  11      131.86       84.21     21.05 o 
  -8   4  11       21.75       33.40     17.99 o 
  -7   4  11       50.07       43.45     15.89 o 
  -6   4  11     1008.68      951.94     52.07 o 
  -5   4  11      420.12      370.85     32.22 o 
  -4   4  11        5.74       11.23     12.47 o 
  -3   4  11     2160.00     1988.33     39.96 o 
  -2   4  11      317.02      355.54     14.76 o 
  -1   4  11     4383.61     4366.04     67.89 o 
   0   4  11       32.73       65.72      9.80 o 
   1   4  11     1367.56     1324.12     34.90 o 
   2   4  11      104.06      114.06     10.07 o 
   3   4  11     2374.94     2444.47    140.45 o 
   4   4  11       44.15       36.39     13.54 o 
   5   4  11      864.83      900.25     41.23 o 
   6   4  11      217.07      222.80     24.76 o 
   7   4  11       83.71       78.28     20.49 o 
  -8   5  11      336.25      341.25     35.18 o 
  -7   5  11      139.40      129.02     25.37 o 
  -6   5  11       16.77       -0.60     14.02 o 
  -5   5  11       32.43       23.24     13.92 o 
  -4   5  11      993.70      857.33     32.65 o 
  -3   5  11      190.30      221.28     21.11 o 
  -2   5  11     1115.25     1127.28     40.82 o 
  -1   5  11       51.44       42.63      9.43 o 
   0   5  11      341.04      252.39     16.96 o 
   1   5  11     1693.46     1588.30     38.46 o 
   2   5  11       24.76       23.51      6.96 o 
   3   5  11        7.13       13.26     10.91 o 
   4   5  11     2096.77     2075.50     65.06 o 
   5   5  11        3.54       -3.73     11.63 o 
   6   5  11       14.80       25.35     16.40 o 
   7   5  11        1.67       -2.04     15.80 o 
  -8   6  11       90.60       70.76     23.73 o 
  -7   6  11      432.14      448.32     38.93 o 
  -6   6  11       63.26       65.76     26.79 o 
  -5   6  11      389.33      404.69     48.37 o 
  -4   6  11      353.59      396.21     28.77 o 
  -3   6  11       24.98       32.68     16.85 o 
  -2   6  11        4.54       -0.66      7.73 o 
  -1   6  11     1443.33     1392.97     33.96 o 
   0   6  11      336.10      398.84     25.14 o 
   1   6  11       28.92       28.50      8.90 o 
   2   6  11      563.37      527.06     21.82 o 
   3   6  11       28.23        6.75     11.21 o 
   4   6  11      173.56      184.40     23.12 o 
   5   6  11      305.73      285.59     29.35 o 
   6   6  11        4.93       -9.22     15.55 o 
   7   6  11       18.16       36.58     19.04 o 
  -8   7  11      193.13      236.77     41.56 o 
  -7   7  11       63.88       41.35     19.97 o 
  -6   7  11        2.63       -4.93     18.40 o 
  -5   7  11       78.98       58.94     20.84 o 
  -4   7  11      268.47      335.67     42.63 o 
  -3   7  11       11.10       -1.52     10.27 o 
  -2   7  11     3504.68     3391.83     66.20 o 
  -1   7  11      111.67      153.65     14.74 o 
   0   7  11     2148.27     1857.67     44.43 o 
   1   7  11      140.04      157.65     15.68 o 
   2   7  11      942.85      878.09     53.66 o 
   3   7  11       65.57       44.61     19.45 o 
   4   7  11      815.92      826.00     44.92 o 
   5   7  11       34.25       41.18     17.07 o 
   6   7  11       66.01       94.67     23.83 o 
   7   7  11       12.46       -9.40     16.48 o 
  -8   8  11        0.46       29.40     27.88 o 
  -7   8  11      626.65      644.25     55.07 o 
  -6   8  11      307.97      321.66    101.21 o 
  -5   8  11      701.77      636.45     48.93 o 
  -4   8  11     2534.39     2407.22    145.35 o 
  -3   8  11     2724.76     2629.38     64.73 o 
  -2   8  11       27.98       -7.22     10.74 o 
  -1   8  11      274.02      236.91     18.25 o 
   0   8  11      107.19      118.02     14.26 o 
   1   8  11     1490.07     1463.99     37.39 o 
   2   8  11      243.72      284.37     23.26 o 
   3   8  11       82.40       68.33     22.61 o 
   4   8  11        0.96       -4.42     16.29 o 
   5   8  11      113.30      109.78     27.12 o 
   6   8  11       45.72       24.51     42.42 o 
   7   8  11       83.02       65.89     31.36 o 
  -7   9  11       29.50       22.74     24.72 o 
  -6   9  11     1300.26     1274.56     68.02 o 
  -5   9  11      499.08      597.48     49.43 o 
  -4   9  11     1464.61     1337.95     49.23 o 
  -3   9  11        2.72       -7.24     11.11 o 
  -2   9  11     3296.16     3442.25     62.37 o 
  -1   9  11      115.31      114.60     15.25 o 
   0   9  11     1393.16     1424.12     37.99 o 
   1   9  11      260.98      250.53     23.21 o 
   2   9  11      519.16      505.55     31.72 o 
   3   9  11        5.02       20.84     18.40 o 
   4   9  11        2.59       11.69     22.33 o 
   5   9  11       84.78       59.75     40.19 o 
   6   9  11      350.43      371.31     46.31 o 
   7   9  11        4.49       25.30     38.70 o 
  -7  10  11      405.99      457.17     50.97 o 
  -6  10  11        9.99       19.35     22.10 o 
  -5  10  11       77.01      131.93     40.19 o 
  -4  10  11       83.25       61.09     16.79 o 
  -3  10  11        8.87       22.19     13.95 o 
  -2  10  11        3.85       -9.31      9.31 o 
  -1  10  11     4039.45     3778.61     76.39 o 
   0  10  11       45.37       59.21     12.54 o 
   1  10  11      653.45      624.26     36.07 o 
   2  10  11      112.00      116.44     18.38 o 
   3  10  11      476.69      468.95     45.22 o 
   4  10  11      295.42      310.23     39.95 o 
   5  10  11      282.92      317.50     42.06 o 
   6  10  11      113.92      136.89     33.63 o 
  -7  11  11       13.54       46.88     28.42 o 
  -6  11  11      430.27      569.84     64.75 o 
  -5  11  11        9.13        5.56     19.91 o 
  -4  11  11       95.81      100.61     21.26 o 
  -3  11  11      283.17      283.23     27.53 o 
  -2  11  11       16.52       -4.17     12.18 o 
  -1  11  11       14.20        4.64      9.90 o 
   0  11  11      498.50      553.99     52.20 o 
   1  11  11      404.19      391.84     30.25 o 
   2  11  11       27.32        0.69     11.83 o 
   3  11  11      155.16      158.86     30.47 o 
   4  11  11       63.84      114.20     28.81 o 
   5  11  11       70.30       77.99     27.88 o 
   6  11  11        5.71        3.59     23.08 o 
  -7  12  11      204.52      226.86     42.42 o 
  -6  12  11       10.87       39.36     24.72 o 
  -5  12  11       69.06       76.72     20.89 o 
  -4  12  11      152.96      148.13     23.57 o 
  -3  12  11     1268.82     1262.00     49.74 o 
  -2  12  11      108.68      142.36     20.81 o 
  -1  12  11      773.86      751.94     36.45 o 
   0  12  11      248.91      304.22     32.58 o 
   1  12  11     1295.93     1248.55     55.31 o 
   2  12  11        6.39       -0.39     12.91 o 
   3  12  11       30.26       17.67     30.51 o 
   4  12  11       55.69       29.25     36.47 o 
   5  12  11      535.91      563.51     60.28 o 
   6  12  11      100.54      144.55     57.30 o 
  -6  13  11      375.60      496.74     72.19 o 
  -5  13  11      145.74      116.36     24.60 o 
  -4  13  11      978.46      990.39     53.79 o 
  -3  13  11      758.28      674.65     43.40 o 
  -2  13  11       91.75       67.05     18.43 o 
  -1  13  11      145.72      122.83     20.56 o 
   0  13  11     1317.14     1245.40     48.89 o 
   1  13  11       35.99       49.95     22.65 o 
   2  13  11       90.19      128.56     21.09 o 
   3  13  11       65.95       80.81     26.82 o 
   4  13  11      340.19      372.20     45.99 o 
   5  13  11        7.66       27.33     26.25 o 
   6  13  11        4.48      -25.26     25.26 o 
  -6  14  11      244.86      266.95     40.88 o 
  -5  14  11       93.39      105.01     24.31 o 
  -4  14  11       24.69       40.36     19.46 o 
  -3  14  11      299.52      342.24     32.93 o 
  -2  14  11      110.18      135.49     40.93 o 
  -1  14  11      166.92      122.30     24.62 o 
   0  14  11      260.30      215.68     32.66 o 
   1  14  11       34.24       12.77     16.29 o 
   2  14  11      211.49      252.74     28.84 o 
   3  14  11      307.76      315.70     43.67 o 
   4  14  11       66.87       66.23     28.42 o 
   5  14  11        2.42      -11.63     22.61 o 
  -5  15  11       25.41       26.52     22.87 o 
  -4  15  11      201.09      223.46     29.28 o 
  -3  15  11       44.79       29.36     42.42 o 
  -2  15  11      614.67      625.72     54.46 o 
  -1  15  11       10.27        5.04     15.04 o 
   0  15  11      237.22      239.05     28.63 o 
   1  15  11       34.17       30.86     17.85 o 
   2  15  11     1334.15     1596.34    136.93 o 
   3  15  11       15.52      -28.24     42.42 o 
   4  15  11      188.96      208.84     40.43 o 
   5  15  11       14.98       46.14     31.57 o 
  -5  16  11      135.97      109.29     34.10 o 
  -4  16  11       15.67       -7.91     24.56 o 
  -3  16  11      782.83      600.56     55.71 o 
  -2  16  11       82.04       63.39     44.65 o 
  -1  16  11       55.80       75.63     21.09 o 
   0  16  11       13.81        5.65     15.60 o 
   1  16  11      367.95      383.76     36.29 o 
   2  16  11        4.60        3.34     17.21 o 
   3  16  11      521.64      442.06     74.42 o 
   4  16  11       85.57       96.05     34.54 o 
  -4  17  11      131.75       97.49     30.52 o 
  -3  17  11        0.33       19.65     46.88 o 
  -2  17  11      118.04      104.29     30.30 o 
  -1  17  11       51.20       67.63     20.86 o 
   0  17  11      101.51      102.83     24.85 o 
   1  17  11       16.00       32.48     19.19 o 
   2  17  11        6.58       -1.63     17.28 o 
   3  17  11       26.42       22.15     26.70 o 
   4  17  11       32.64        0.00     35.72 o 
  -3  18  11      223.63      211.09     40.02 o 
  -2  18  11       39.82        9.91     24.58 o 
  -1  18  11      600.56      557.73     55.71 o 
   0  18  11      130.59      151.72     27.14 o 
   1  18  11      143.16      220.43     32.77 o 
   2  18  11        0.22       28.21     21.17 o 
   3  18  11      332.26      271.76     71.44 o 
  -2  19  11      125.02      151.15     36.02 o 
  -1  19  11        3.12        8.70     46.14 o 
   0  19  11       71.13       15.63     26.49 o 
   1  19  11       40.98       14.36     20.90 o 
   2  19  11      212.17      244.57     34.29 o 
  -8   0  12       14.40       13.30     24.56 o 
  -6   0  12     1011.41     1199.24     57.35 o 
  -4   0  12     2893.93     3067.60    120.56 o 
  -2   0  12     2816.56     3177.82    115.35 o 
   0   0  12      811.49      935.19     37.09 o 
   2   0  12     3417.69     2898.19     66.35 o 
   4   0  12        4.70        4.47     14.73 o 
   6   0  12      192.85      157.07     30.52 o 
  -8   1  12        0.03       -4.85     17.07 o 
  -7   1  12       29.87       33.66     15.33 o 
  -6   1  12      121.90       93.75     16.96 o 
  -5   1  12      202.37      207.80     24.07 o 
  -4   1  12       66.55       75.22     19.45 o 
  -3   1  12      548.96      506.99     25.40 o 
  -2   1  12        4.52        0.78      6.43 o 
  -1   1  12     3087.52     2959.72     50.04 o 
   0   1  12     2170.21     2184.81     41.86 o 
   1   1  12     1243.01     1166.70     35.29 o 
   2   1  12      145.23      165.45     12.97 o 
   3   1  12      904.02      854.68     47.05 o 
   4   1  12      445.76      469.69     34.16 o 
   5   1  12       62.43       70.66     15.94 o 
   6   1  12        1.99       -8.66     13.28 o 
   7   1  12      147.23      157.74     23.96 o 
  -8   2  12       21.23       14.95     17.69 o 
  -7   2  12        0.83       -4.28     13.59 o 
  -6   2  12        6.06        3.96     14.61 o 
  -5   2  12      289.05      206.20     22.62 o 
  -4   2  12      634.99      631.19     34.72 o 
  -3   2  12        7.02        3.86      8.25 o 
  -2   2  12       59.87       99.32     15.25 o 
  -1   2  12      288.67      324.55     25.35 o 
   0   2  12     6152.80     6768.73     87.45 o 
   1   2  12     1112.10     1168.65     29.43 o 
   2   2  12      491.48      488.28     17.59 o 
   3   2  12       79.53      115.27     18.15 o 
   4   2  12     1577.46     1619.29     44.75 o 
   5   2  12      245.09      229.59     23.83 o 
   6   2  12      197.45      271.37     29.86 o 
   7   2  12        2.71        0.45     15.83 o 
  -8   3  12       10.60       -0.65     17.58 o 
  -7   3  12        9.53        1.36     14.44 o 
  -6   3  12      381.29      412.61     28.76 o 
  -5   3  12     1387.86     1393.15     56.13 o 
  -4   3  12      179.81      189.68     19.88 o 
  -3   3  12     1425.37     1365.33     63.96 o 
  -2   3  12        6.48       21.46      8.16 o 
  -1   3  12      404.78      448.16     21.72 o 
   0   3  12       25.97       -5.54      5.54 o 
   1   3  12     3102.27     3016.06     50.94 o 
   2   3  12     1176.56     1220.11     26.33 o 
   3   3  12     1202.18     1174.85     41.62 o 
   4   3  12      147.28      158.72     20.84 o 
   5   3  12      414.43      356.84     27.24 o 
   6   3  12       35.33       19.68     14.75 o 
   7   3  12        1.23       24.04     17.84 o 
  -8   4  12        2.80        0.72     19.18 o 
  -7   4  12       72.11       79.03     22.31 o 
  -6   4  12      116.98      103.98     20.05 o 
  -5   4  12      848.01      894.02     40.71 o 
  -4   4  12      885.46     1003.76     71.00 o 
  -3   4  12      434.29      506.28     30.15 o 
  -2   4  12     2046.64     1862.60     38.97 o 
  -1   4  12      318.66      353.58     19.84 o 
   0   4  12     2489.69     2270.14     44.09 o 
   1   4  12      417.60      401.97     20.96 o 
   2   4  12      861.87      750.27     32.16 o 
   3   4  12       58.04       36.92     13.41 o 
   4   4  12       40.23       20.09     14.26 o 
   5   4  12        6.93      -11.60     11.60 o 
   6   4  12      463.31      384.09     31.08 o 
   7   4  12       25.87        9.86     17.84 o 
  -8   5  12      122.22       64.23     23.50 o 
  -7   5  12       28.86       22.30     19.14 o 
  -6   5  12      651.34      655.99     52.09 o 
  -5   5  12      457.17      456.16     42.06 o 
  -4   5  12      101.35      128.64     23.52 o 
  -3   5  12      278.30      389.24     43.32 o 
  -2   5  12      111.27      182.55     15.25 o 
  -1   5  12     2601.01     2803.67     51.22 o 
   0   5  12       89.27       82.87     11.23 o 
   1   5  12       38.61       24.10      8.58 o 
   2   5  12      558.38      573.89     19.95 o 
   3   5  12     1485.42     1496.29     46.42 o 
   4   5  12      830.63      852.30     44.17 o 
   5   5  12      469.69      411.22     29.27 o 
   6   5  12       79.60       29.36     16.64 o 
   7   5  12      109.62      106.13     23.63 o 
  -8   6  12        8.70      -14.99     18.32 o 
  -7   6  12        3.19        9.01     17.05 o 
  -6   6  12     2455.94     2430.77     85.73 o 
  -5   6  12      179.26      214.46     84.09 o 
  -4   6  12      346.49      289.91     25.72 o 
  -3   6  12      683.72      723.33     35.81 o 
  -2   6  12      645.99      563.70     25.30 o 
  -1   6  12       56.36       18.45      9.02 o 
   0   6  12      574.34      503.47     24.66 o 
   1   6  12      310.84      320.48     19.96 o 
   2   6  12      566.51      573.44     24.11 o 
   3   6  12        5.31        7.44     15.68 o 
   4   6  12       55.13       36.51     15.69 o 
   5   6  12       36.12       73.34     19.88 o 
   6   6  12      198.75      196.99     24.48 o 
   7   6  12        3.55        4.29     17.18 o 
  -8   7  12      100.46       84.84     24.92 o 
  -7   7  12       56.68       44.98     26.79 o 
  -6   7  12       36.73       36.48     22.46 o 
  -5   7  12       29.49       52.39     23.81 o 
  -4   7  12       29.18       30.12     14.20 o 
  -3   7  12      397.63      309.57     26.86 o 
  -2   7  12     3843.06     3551.54     61.43 o 
  -1   7  12     1173.28     1161.91     33.55 o 
   0   7  12      379.43      343.89     21.52 o 
   1   7  12     1378.36     1559.48     38.34 o 
   2   7  12       11.24       11.26     10.35 o 
   3   7  12       69.37       69.63     21.56 o 
   4   7  12       61.94       44.69     21.56 o 
   5   7  12      266.52      243.32     37.35 o 
   6   7  12       70.49       82.69     48.37 o 
   7   7  12       57.31       52.12     28.93 o 
  -7   8  12        0.70       -6.93     45.40 o 
  -6   8  12      135.59      190.19     49.12 o 
  -5   8  12      552.75      665.99     52.09 o 
  -4   8  12      346.10      310.09     28.77 o 
  -3   8  12      567.21      620.17     38.07 o 
  -2   8  12      121.95      150.43     17.43 o 
  -1   8  12      472.06      461.76     25.29 o 
   0   8  12     5317.20     5184.20     84.21 o 
   1   8  12      730.09      710.96     29.58 o 
   2   8  12      481.18      493.55     41.19 o 
   3   8  12       14.58        7.04     17.34 o 
   4   8  12      315.12      273.71     36.79 o 
   5   8  12        4.73      -15.95     33.49 o 
   6   8  12      132.70      118.34     31.78 o 
   7   8  12        4.59       11.64     26.70 o 
  -7   9  12       20.95       28.37     46.14 o 
  -6   9  12      240.97      225.99     52.84 o 
  -5   9  12      206.07      197.24     31.57 o 
  -4   9  12      354.28      315.27     46.72 o 
  -3   9  12      754.75      744.00     56.44 o 
  -2   9  12     3185.43     3261.67     61.84 o 
  -1   9  12      662.91      685.23     31.46 o 
   0   9  12      582.93      502.42     27.44 o 
   1   9  12     1340.81     1172.32     35.38 o 
   2   9  12        7.89       13.94     10.99 o 
   3   9  12        8.12        7.31     17.86 o 
   4   9  12       12.24      -16.74     16.74 o 
   5   9  12      220.85      283.44     40.43 o 
   6   9  12       16.80       -4.21     24.32 o 
  -7  10  12       14.68       13.49     23.66 o 
  -6  10  12       23.78        5.10     20.97 o 
  -5  10  12       74.26       44.69     32.00 o 
  -4  10  12      213.92      209.94     25.33 o 
  -3  10  12      233.87      228.78     26.41 o 
  -2  10  12      127.42       88.10     18.01 o 
  -1  10  12      146.42      183.39     18.89 o 
   0  10  12     1093.30     1206.57     37.91 o 
   1  10  12       29.05       10.68     12.39 o 
   2  10  12      353.81      313.05     28.88 o 
   3  10  12      402.32      429.18     43.11 o 
   4  10  12      406.52      436.17     81.86 o 
   5  10  12        7.81      -10.99     20.50 o 
   6  10  12       62.31       97.33     30.93 o 
  -7  11  12       83.07       52.52     32.00 o 
  -6  11  12      100.88       92.42     27.88 o 
  -5  11  12      592.27      572.74     52.03 o 
  -4  11  12       94.94       75.26     19.32 o 
  -3  11  12      361.79      327.07     55.17 o 
  -2  11  12      562.32      589.53     38.59 o 
  -1  11  12       10.48        7.38     11.35 o 
   0  11  12      687.51      620.48     32.02 o 
   1  11  12     3092.16     3098.34     89.93 o 
   2  11  12      316.41      345.54     29.33 o 
   3  11  12      148.27      180.10     51.35 o 
   4  11  12      120.51      121.00     30.47 o 
   5  11  12       23.06       37.68     25.19 o 
   6  11  12      165.55      200.50     38.90 o 
  -6  12  12       38.48       84.12     28.36 o 
  -5  12  12      169.73       99.12     28.36 o 
  -4  12  12      808.96      891.87     50.28 o 
  -3  12  12       31.57       16.55     15.65 o 
  -2  12  12       29.55       14.87     14.11 o 
  -1  12  12      332.31      341.17     32.22 o 
   0  12  12       15.03        7.38     13.05 o 
   1  12  12      174.27      196.69     24.05 o 
   2  12  12       47.99       14.66     13.88 o 
   3  12  12       13.79        3.18     18.86 o 
   4  12  12       75.59       60.37     26.79 o 
   5  12  12        0.05       33.52     26.06 o 
   6  12  12       50.22       24.45     32.00 o 
  -6  13  12       40.97       36.03     25.64 o 
  -5  13  12       89.19       84.84     40.19 o 
  -4  13  12       39.07       29.35     17.39 o 
  -3  13  12      192.82      246.47     36.98 o 
  -2  13  12      426.40      432.79     35.91 o 
  -1  13  12       10.81       30.89     13.53 o 
   0  13  12      370.28      437.79     34.43 o 
   1  13  12       49.95       21.78     14.78 o 
   2  13  12       91.62       90.66     19.66 o 
   3  13  12      130.69      195.12     35.15 o 
   4  13  12       21.82       47.63     26.82 o 
   5  13  12      140.96      160.76     37.26 o 
  -6  14  12       97.96       89.30     31.57 o 
  -5  14  12        3.48       11.12     18.52 o 
  -4  14  12      139.75      118.93     24.62 o 
  -3  14  12       30.48       44.99     18.67 o 
  -2  14  12      223.71      180.69     25.75 o 
  -1  14  12     1476.94     1555.35     55.60 o 
   0  14  12        4.00       24.66     19.10 o 
   1  14  12      897.94     1047.05     58.56 o 
   2  14  12      682.83      724.57     44.70 o 
   3  14  12        3.63       25.78     24.72 o 
   4  14  12      398.52      392.31     66.23 o 
   5  14  12      150.37      201.02     49.86 o 
  -5  15  12      182.57      188.21     29.95 o 
  -4  15  12       44.05       36.64     20.02 o 
  -3  15  12      164.97      214.82     35.55 o 
  -2  15  12       59.13       55.33     36.47 o 
  -1  15  12       41.49       29.27     17.19 o 
   0  15  12      215.38      246.23     28.89 o 
   1  15  12        3.38        7.61     15.69 o 
   2  15  12        8.99        9.40     21.56 o 
   3  15  12      341.20      450.85     52.59 o 
   4  15  12      107.45       68.19     50.61 o 
  -5  16  12       36.24       22.96     20.56 o 
  -4  16  12      130.15      105.11     30.03 o 
  -3  16  12       70.20       61.77     26.31 o 
  -2  16  12      253.73      193.65     35.25 o 
  -1  16  12       91.73      138.66     31.10 o 
   0  16  12        4.37       37.48     19.10 o 
   1  16  12       44.70       66.51     21.19 o 
   2  16  12      238.76      350.75     74.42 o 
   3  16  12      214.32      224.12     41.56 o 
   4  16  12       29.82       30.59     39.44 o 
  -4  17  12        1.92       30.68     25.39 o 
  -3  17  12      167.14      143.41     35.78 o 
  -2  17  12        3.80       18.75     23.52 o 
  -1  17  12       22.21       12.46     21.74 o 
   0  17  12      638.06      586.34     45.36 o 
   1  17  12      119.81      148.49     26.46 o 
   2  17  12       24.66        6.65     25.39 o 
   3  17  12        1.45       -3.04     24.72 o 
  -3  18  12       13.18      -16.18     23.93 o 
  -2  18  12       74.27       18.53     25.39 o 
  -1  18  12      160.31      134.61     33.24 o 
   0  18  12       55.83       38.43     23.35 o 
   1  18  12      125.15      111.34     36.20 o 
   2  18  12       34.69       62.94     30.93 o 
  -2  19  12        1.79       10.56     27.76 o 
  -1  19  12       73.13       84.12     43.91 o 
   0  19  12      339.05      348.43    126.51 o 
   1  19  12      424.79      427.08     41.96 o 
  -7   0  13       34.54       39.04     22.52 o 
  -5   0  13       21.77       38.87     18.22 o 
  -3   0  13      180.94      150.33     32.74 o 
  -1   0  13     3957.18     3800.66     85.25 o 
   1   0  13      275.91      188.63     21.10 o 
   3   0  13      628.19      763.85     76.65 o 
   5   0  13       36.88       15.63     18.94 o 
   7   0  13      289.54      314.14     44.28 o 
  -8   1  13      484.24      558.49     78.20 o 
  -7   1  13      287.11      328.53     28.79 o 
  -6   1  13      310.65      392.07     28.06 o 
  -5   1  13        4.38       29.74     14.30 o 
  -4   1  13     1459.99     1386.98     57.35 o 
  -3   1  13        0.34       -4.81      8.62 o 
  -2   1  13      568.54      550.50     22.34 o 
  -1   1  13        5.73       10.68      7.39 o 
   0   1  13      745.50      817.46     26.21 o 
   1   1  13      207.79      291.80     17.53 o 
   2   1  13     4303.34     4647.92     81.41 o 
   3   1  13        4.98       17.77     13.05 o 
   4   1  13       44.36        6.76     13.10 o 
   5   1  13      125.41      107.53     18.58 o 
   6   1  13      176.63      192.69     24.71 o 
   7   1  13        2.41       -9.50     17.25 o 
  -8   2  13      225.56      213.30     26.93 o 
  -7   2  13      111.90       89.54     18.69 o 
  -6   2  13        3.97        9.02     12.56 o 
  -5   2  13      466.61      449.97     32.12 o 
  -4   2  13       12.79       17.94     12.65 o 
  -3   2  13       55.30       65.40     12.91 o 
  -2   2  13      208.47      322.19     19.09 o 
  -1   2  13     2021.15     2093.21     46.62 o 
   0   2  13     1051.56     1288.59     33.01 o 
   1   2  13     2246.42     2309.45     44.75 o 
   2   2  13      348.72      503.07     43.51 o 
   3   2  13     1952.78     1912.46     54.75 o 
   4   2  13      144.23      110.09     17.06 o 
   5   2  13      109.12      111.92     18.49 o 
   6   2  13        0.56       -2.76     14.98 o 
   7   2  13      113.88      126.49     22.71 o 
  -8   3  13       24.05        2.97     19.88 o 
  -7   3  13       29.81       21.55     18.32 o 
  -6   3  13       14.51       19.23     20.02 o 
  -5   3  13      528.64      524.35     34.33 o 
  -4   3  13        7.02        6.72     11.15 o 
  -3   3  13      251.88      220.63     20.51 o 
  -2   3  13     1873.21     1920.59     40.45 o 
  -1   3  13       77.42      102.15     12.19 o 
   0   3  13     1390.79     1217.84     32.24 o 
   1   3  13      112.44      105.75     19.12 o 
   2   3  13     2151.04     2212.88     52.73 o 
   3   3  13        5.63        6.91     12.18 o 
   4   3  13     1510.28     1527.94    112.07 o 
   5   3  13      164.11      196.35     22.14 o 
   6   3  13      162.50      177.55     23.43 o 
   7   3  13      156.07      144.45     23.80 o 
  -8   4  13        5.68       22.33     20.62 o 
  -7   4  13      479.64      502.63     41.02 o 
  -6   4  13       23.40       12.40     18.86 o 
  -5   4  13     1054.60     1128.65     56.83 o 
  -4   4  13      453.98      506.06     41.56 o 
  -3   4  13     1989.44     1831.35     63.15 o 
  -2   4  13        6.06        8.19      8.19 o 
  -1   4  13      372.11      292.22     23.42 o 
   0   4  13        4.97        6.36      7.27 o 
   1   4  13     1099.03     1254.15     32.87 o 
   2   4  13        0.05        3.03      7.67 o 
   3   4  13      355.32      357.15     27.95 o 
   4   4  13       32.88       34.11     15.54 o 
   5   4  13      139.54      125.66     19.45 o 
   6   4  13        1.95       -1.20     14.89 o 
   7   4  13       69.59       69.64     20.77 o 
  -8   5  13      245.40      208.06     32.90 o 
  -7   5  13       22.41      -17.14     17.14 o 
  -6   5  13       80.26       59.02     23.93 o 
  -5   5  13      672.07      637.59     49.43 o 
  -4   5  13     2050.00     1949.21     70.51 o 
  -3   5  13       29.51       31.66     12.89 o 
  -2   5  13      618.23      607.14     25.97 o 
  -1   5  13       18.94       13.30      8.53 o 
   0   5  13      405.91      458.32     29.86 o 
   1   5  13       72.31       88.07     12.42 o 
   2   5  13      533.35      529.70     31.19 o 
   3   5  13      278.87      254.45     33.14 o 
   4   5  13     1163.95     1083.57     71.57 o 
   5   5  13      211.13      138.33     23.78 o 
   6   5  13       13.33       -9.86     14.63 o 
   7   5  13       14.07        9.73     18.27 o 
  -8   6  13       57.98       69.50     25.06 o 
  -7   6  13      249.73      288.74     32.72 o 
  -6   6  13      266.16      252.99     36.30 o 
  -5   6  13        5.07        1.95     16.74 o 
  -4   6  13      223.17      195.42     28.93 o 
  -3   6  13       92.53       73.22     15.42 o 
  -2   6  13        8.93       -4.52      8.14 o 
  -1   6  13     3105.15     3098.31     56.65 o 
   0   6  13       20.27       35.03      9.94 o 
   1   6  13      946.88      846.87     28.54 o 
   2   6  13       45.34       50.69     14.22 o 
   3   6  13     1687.17     1591.26     87.07 o 
   4   6  13      135.92      114.84     27.36 o 
   5   6  13      841.83      885.76     65.25 o 
   6   6  13        7.35       10.02     23.52 o 
   7   6  13        5.72       24.59     26.82 o 
  -7   7  13        5.73       12.65     23.15 o 
  -6   7  13      285.04      364.54     42.54 o 
  -5   7  13      603.50      533.47     55.82 o 
  -4   7  13     2047.52     2108.99     95.75 o 
  -3   7  13      682.95      696.10     39.40 o 
  -2   7  13      266.66      310.06     21.01 o 
  -1   7  13      408.03      381.77     29.86 o 
   0   7  13      256.86      209.30     27.71 o 
   1   7  13       55.67       41.75     11.30 o 
   2   7  13     1012.81     1028.03     53.68 o 
   3   7  13       82.11      123.66     27.12 o 
   4   7  13      354.83      308.83     39.46 o 
   5   7  13       28.58       10.30     20.50 o 
   6   7  13        1.06      -20.00     20.00 o 
   7   7  13        1.93       13.97     26.82 o 
  -7   8  13       70.66       42.07     25.77 o 
  -6   8  13        2.71       24.37     20.97 o 
  -5   8  13      100.60      127.42     60.28 o 
  -4   8  13        0.01       12.48     13.96 o 
  -3   8  13     2338.75     2427.07     64.73 o 
  -2   8  13        9.89      -12.50     12.50 o 
  -1   8  13      122.60      148.11     16.64 o 
   0   8  13      181.13      157.35     16.87 o 
   1   8  13     1597.91     1785.77     43.38 o 
   2   8  13       24.46       34.19     18.40 o 
   3   8  13      547.57      496.26     55.82 o 
   4   8  13       14.04       11.33     26.79 o 
   5   8  13       88.58      107.79     29.98 o 
   6   8  13       15.84        6.67     24.14 o 
  -7   9  13       53.49       15.21     30.51 o 
  -6   9  13      162.26      265.28     44.65 o 
  -5   9  13        2.31       -6.38     18.61 o 
  -4   9  13      844.48      724.97     42.91 o 
  -3   9  13      470.66      528.36     40.00 o 
  -2   9  13     6230.52     6028.81    109.87 o 
  -1   9  13      753.77      765.70     32.95 o 
   0   9  13      169.63      157.96     17.19 o 
   1   9  13      147.51      163.15     18.05 o 
   2   9  13     2757.37     2967.50    137.68 o 
   3   9  13       15.20       21.92     30.51 o 
   4   9  13      524.04      576.94     75.91 o 
   5   9  13       27.23        3.22     22.61 o 
   6   9  13      159.91      163.03     36.79 o 
  -7  10  13      191.67      214.24     39.37 o 
  -6  10  13      112.27       67.81     37.95 o 
  -5  10  13        2.76      -10.42     18.40 o 
  -4  10  13      109.69       66.34     18.32 o 
  -3  10  13     1242.58     1258.02     52.90 o 
  -2  10  13      240.15      224.52     29.06 o 
  -1  10  13      275.66      320.61     24.01 o 
   0  10  13      772.13      876.21     34.45 o 
   1  10  13      186.18      186.86     22.21 o 
   2  10  13      104.83      132.88     27.76 o 
   3  10  13     1671.20     1443.22     68.93 o 
   4  10  13       18.77      -17.86     17.89 o 
   5  10  13       61.23       85.52     28.93 o 
   6  10  13       94.08       42.29     37.21 o 
  -6  11  13       64.28      109.40     30.52 o 
  -5  11  13        0.59        1.80     22.33 o 
  -4  11  13      119.91      101.79     21.72 o 
  -3  11  13       97.90       95.19     20.75 o 
  -2  11  13      862.81      852.64     47.20 o 
  -1  11  13      482.51      551.81     40.95 o 
   0  11  13      492.56      470.48     29.25 o 
   1  11  13      139.31      147.58     23.10 o 
   2  11  13      536.41      501.35     58.05 o 
   3  11  13       17.46       34.89     21.56 o 
   4  11  13      318.59      363.11     44.65 o 
   5  11  13       24.35       -2.28     24.72 o 
   6  11  13       40.81       43.91     29.47 o 
  -6  12  13        6.78        6.09     23.07 o 
  -5  12  13       27.54       68.67     28.28 o 
  -4  12  13       69.66       74.56     23.47 o 
  -3  12  13     2537.91     2366.57     70.65 o 
  -2  12  13      240.70      216.22     31.48 o 
  -1  12  13      122.36      130.71     18.61 o 
   0  12  13       18.82       18.66     14.59 o 
   1  12  13      236.20      249.13     26.56 o 
   2  12  13      124.40       98.38     27.30 o 
   3  12  13       46.18       40.08     43.16 o 
   4  12  13       66.65       88.45     42.42 o 
   5  12  13      325.67      376.49     78.89 o 
  -6  13  13        7.72      -15.40     22.46 o 
  -5  13  13        1.12       -6.48     18.94 o 
  -4  13  13      560.28      523.18     41.75 o 
  -3  13  13      296.46      253.75     30.21 o 
  -2  13  13      111.16      110.57     23.61 o 
  -1  13  13        9.05       13.63     12.68 o 
   0  13  13      689.99      711.28     57.30 o 
   1  13  13      866.30      959.31     48.39 o 
   2  13  13       78.02       65.97     26.25 o 
   3  13  13       41.07       29.23     23.08 o 
   4  13  13      522.72      469.68     52.59 o 
   5  13  13       98.44      113.73     40.19 o 
  -5  14  13       64.70       48.44     27.76 o 
  -4  14  13      464.19      455.77     42.72 o 
  -3  14  13      533.28      524.09     41.24 o 
  -2  14  13       43.08       31.96     17.68 o 
  -1  14  13      249.80      229.02     43.20 o 
   0  14  13       45.41       35.62     18.01 o 
   1  14  13      813.31      824.70     48.33 o 
   2  14  13       56.10       16.80     26.79 o 
   3  14  13      244.47      293.17     42.61 o 
   4  14  13        5.78       11.81     23.52 o 
   5  14  13      225.66      279.96     47.33 o 
  -5  15  13       70.84       47.26     29.02 o 
  -4  15  13       98.96      102.31     24.56 o 
  -3  15  13       24.15       12.39     22.57 o 
  -2  15  13      488.97      437.80     49.33 o 
  -1  15  13       41.58       33.90     22.52 o 
   0  15  13      140.98      194.19     26.97 o 
   1  15  13       34.58       26.13     20.19 o 
   2  15  13      341.02      337.51     45.11 o 
   3  15  13        3.87      -13.28     20.34 o 
   4  15  13        5.88       19.77     26.79 o 
  -4  16  13      132.96      139.82     31.60 o 
  -3  16  13       99.54      163.55     33.63 o 
  -2  16  13       11.31      -18.86     18.86 o 
  -1  16  13      168.61      225.40     40.93 o 
   0  16  13       36.48       79.15     22.47 o 
   1  16  13      232.45      237.64     41.16 o 
   2  16  13       13.40       44.65     40.19 o 
   3  16  13       10.70       21.92     28.59 o 
  -4  17  13       13.63       20.98     27.30 o 
  -3  17  13       19.52       55.63     28.96 o 
  -2  17  13      260.89      324.85     44.67 o 
  -1  17  13       44.05      -11.34     28.28 o 
   0  17  13      662.11      689.45     49.22 o 
   1  17  13       31.36       73.30     33.06 o 
   2  17  13        3.46      -20.80     23.66 o 
   3  17  13        4.69       34.23     40.19 o 
  -3  18  13        9.79       15.11     27.12 o 
  -2  18  13       38.80        6.94     25.32 o 
  -1  18  13      219.56      299.67     43.67 o 
   0  18  13       37.51       28.67     21.76 o 
   1  18  13       30.23       56.42     22.63 o 
   2  18  13        8.52        5.52     25.00 o 
  -1  19  13      108.52      110.55     33.97 o 
   0  19  13      127.70       71.79     35.35 o 
  -8   0  14        3.34      -21.48     30.51 o 
  -6   0  14      764.41      650.32     94.51 o 
  -4   0  14       11.38       29.77     23.81 o 
  -2   0  14      820.41      735.94     36.43 o 
   0   0  14      275.74      222.05     23.59 o 
   2   0  14     1794.46     1622.36     92.28 o 
   4   0  14        6.58       16.84     16.74 o 
   6   0  14      229.18      284.85     62.51 o 
  -8   1  14        9.24       -9.26     17.40 o 
  -7   1  14       55.43       26.19     27.28 o 
  -6   1  14       84.87       74.40     19.98 o 
  -5   1  14      605.04      696.46     41.01 o 
  -4   1  14       36.88       28.14     26.05 o 
  -3   1  14        5.06        4.47     12.63 o 
  -2   1  14       17.65        8.05      7.68 o 
  -1   1  14     2323.85     2671.41     50.22 o 
   0   1  14      171.30      184.23     15.83 o 
   1   1  14      235.47      220.61     16.90 o 
   2   1  14      341.61      344.60     36.84 o 
   3   1  14      384.59      329.81     28.24 o 
   4   1  14       18.60      -12.08     12.08 o 
   5   1  14      226.05      326.17     32.38 o 
   6   1  14        0.30       -3.32     15.96 o 
   7   1  14      135.40      168.96     33.52 o 
  -8   2  14       23.48       11.41     21.48 o 
  -7   2  14        0.15      -16.72     16.72 o 
  -6   2  14      143.34      144.23     23.96 o 
  -5   2  14        4.03       14.25     13.71 o 
  -4   2  14       11.84       12.71     11.55 o 
  -3   2  14        4.26        7.87      9.57 o 
  -2   2  14       88.01       71.49     19.55 o 
  -1   2  14       15.21       20.92      8.90 o 
   0   2  14     4143.71     4319.23     67.84 o 
   1   2  14       18.06       27.68      9.34 o 
   2   2  14       28.63       20.09     15.79 o 
   3   2  14        0.19        7.12     12.83 o 
   4   2  14     1478.73     1537.22     54.06 o 
   5   2  14       17.99        4.47     13.91 o 
   6   2  14       13.04        6.06     16.12 o 
   7   2  14        0.26       -9.16     17.05 o 
  -8   3  14        0.30      -12.33     18.32 o 
  -7   3  14       78.65        8.30     18.39 o 
  -6   3  14       53.21       14.51     40.93 o 
  -5   3  14      976.52      892.83     65.49 o 
  -4   3  14       89.86       56.56     20.00 o 
  -3   3  14       19.15       38.65     13.32 o 
  -2   3  14      143.94      111.63     19.33 o 
  -1   3  14      650.80      543.41     26.00 o 
   0   3  14      565.76      564.43     26.55 o 
   1   3  14     2073.26     2153.65     44.87 o 
   2   3  14      706.63      833.30     54.13 o 
   3   3  14      973.92      883.28     41.87 o 
   4   3  14       29.25       28.55     15.42 o 
   5   3  14      313.10      298.06     31.37 o 
   6   3  14       17.23      -11.09     15.89 o 
   7   3  14        4.16      -15.73     21.94 o 
  -8   4  14        1.17      -14.71     20.25 o 
  -7   4  14       27.62       -2.03     19.10 o 
  -6   4  14      377.14      456.04     45.70 o 
  -5   4  14       40.49        9.67     21.58 o 
  -4   4  14     1014.91     1022.89     57.01 o 
  -3   4  14      132.18      100.09     17.28 o 
  -2   4  14      558.17      629.23     25.44 o 
  -1   4  14       11.43       24.47      9.19 o 
   0   4  14      653.73      744.45     41.61 o 
   1   4  14       53.04       40.49     10.70 o 
   2   4  14       58.94       77.80     21.40 o 
   3   4  14      293.88      267.34     34.10 o 
   4   4  14      259.70      290.60     28.66 o 
   5   4  14        4.26       15.34     15.85 o 
   6   4  14      937.15     1034.98     83.36 o 
   7   4  14       13.88      -16.30     17.42 o 
  -7   5  14        4.45       -8.78     17.01 o 
  -6   5  14      273.34      303.59     67.72 o 
  -5   5  14      480.40      520.44     88.56 o 
  -4   5  14     3313.97     3069.89     95.26 o 
  -3   5  14      718.48      699.29     47.88 o 
  -2   5  14     1844.30     1925.72     43.52 o 
  -1   5  14      330.84      319.14     21.08 o 
   0   5  14       77.73      100.49     13.36 o 
   1   5  14      232.44      222.44     18.16 o 
   2   5  14       23.81       19.81     12.61 o 
   3   5  14      797.69      736.91     59.54 o 
   4   5  14       28.43        4.96     22.33 o 
   5   5  14      185.51      164.44     34.10 o 
   6   5  14       96.76       32.25     26.09 o 
   7   5  14       19.93       -1.90     19.97 o 
  -7   6  14        0.29      -19.00     32.00 o 
  -6   6  14     1019.81      988.89     98.23 o 
  -5   6  14       18.48       35.49     20.34 o 
  -4   6  14       17.98       27.39     19.45 o 
  -3   6  14        0.33       -4.31     11.33 o 
  -2   6  14     2994.48     2951.99     67.89 o 
  -1   6  14      143.27      167.70     16.73 o 
   0   6  14      104.09      103.78     13.72 o 
   1   6  14      503.40      467.41     25.74 o 
   2   6  14     1625.84     1539.12     79.66 o 
   3   6  14       16.86        2.12     25.30 o 
   4   6  14      455.37      451.06     80.37 o 
   5   6  14       13.78       10.42     20.00 o 
   6   6  14       81.58       61.00     34.98 o 
  -7   7  14      163.37      194.03     35.60 o 
  -6   7  14      112.98      173.77     33.04 o 
  -5   7  14      688.23      705.50     55.25 o 
  -4   7  14       31.79       40.39     18.86 o 
  -3   7  14      265.90      266.37     34.37 o 
  -2   7  14      733.97      711.53     49.48 o 
  -1   7  14      481.92      473.95     26.71 o 
   0   7  14      272.69      271.90     20.74 o 
   1   7  14      280.05      224.18     19.55 o 
   2   7  14        0.13       -6.88     15.23 o 
   3   7  14      291.61      285.43     36.30 o 
   4   7  14        0.99       -0.64     18.40 o 
   5   7  14      192.11      203.94     36.21 o 
   6   7  14       15.72       19.35     26.31 o 
  -7   8  14       58.23       83.71     30.30 o 
  -6   8  14       89.36      109.68     29.98 o 
  -5   8  14       15.39       12.59     19.28 o 
  -4   8  14      247.07      268.20     35.15 o 
  -3   8  14      244.29      242.15     26.14 o 
  -2   8  14      421.04      547.92     42.14 o 
  -1   8  14      447.70      420.58     25.71 o 
   0   8  14     1613.02     1622.24     42.80 o 
   1   8  14      136.24      154.73     17.08 o 
   2   8  14      141.85      129.76     38.70 o 
   3   8  14      161.69      141.52     28.93 o 
   4   8  14      407.29      486.26     78.89 o 
   5   8  14        5.09       -5.50     20.34 o 
   6   8  14       58.09       65.49     29.87 o 
  -7   9  14      154.08      105.05     58.05 o 
  -6   9  14       21.23        1.45     20.97 o 
  -5   9  14      209.55      293.31     39.99 o 
  -4   9  14      497.46      481.33     36.13 o 
  -3   9  14      782.87      799.68     45.11 o 
  -2   9  14      782.55      811.73     85.73 o 
  -1   9  14     3816.55     3719.98     69.00 o 
   0   9  14      127.72      220.48     20.24 o 
   1   9  14     1543.20     1503.68     49.63 o 
   2   9  14     1329.76     1234.96     67.72 o 
   3   9  14      776.56      820.14     60.45 o 
   4   9  14        0.14        0.66     18.86 o 
   5   9  14      330.71      450.71    109.40 o 
   6   9  14        2.05       31.77     28.93 o 
  -7  10  14        0.54       20.09     26.31 o 
  -6  10  14        9.06        1.23     21.56 o 
  -5  10  14       67.32       64.97     25.77 o 
  -4  10  14      754.80      673.00     43.81 o 
  -3  10  14        0.21      -11.11     11.11 o 
  -2  10  14       20.45       16.23     17.57 o 
  -1  10  14      393.58      384.23     26.49 o 
   0  10  14     2939.26     2814.56     68.10 o 
   1  10  14       34.35       22.18     15.47 o 
   2  10  14       78.26       38.08     29.77 o 
   3  10  14        5.14        8.07     19.91 o 
   4  10  14      450.61      452.25     59.54 o 
   5  10  14      173.65      233.21     39.46 o 
   6  10  14        0.63        8.06     28.28 o 
  -6  11  14       43.84       21.74     24.14 o 
  -5  11  14       51.04       46.76     68.47 o 
  -4  11  14        0.06       -5.17     15.06 o 
  -3  11  14      111.72      103.71     22.10 o 
  -2  11  14       88.51      100.31     20.00 o 
  -1  11  14      578.91      545.61     47.26 o 
   0  11  14       38.72       26.09     12.61 o 
   1  11  14      929.17      863.28     46.66 o 
   2  11  14       31.82       30.21     20.97 o 
   3  11  14        2.30      -25.54     30.51 o 
   4  11  14       12.20       -7.17     32.74 o 
   5  11  14      176.98      111.58     31.78 o 
  -6  12  14      535.96      597.46     57.86 o 
  -5  12  14       16.24       26.82     23.66 o 
  -4  12  14      705.32      660.77     45.11 o 
  -3  12  14        1.25       -6.47     14.78 o 
  -2  12  14     1238.76     1164.30     52.10 o 
  -1  12  14       22.00       12.88     12.62 o 
   0  12  14     1163.18     1253.31     43.23 o 
   1  12  14        4.82       17.02     20.90 o 
   2  12  14      394.64      341.25     42.06 o 
   3  12  14      644.40      738.00     75.91 o 
   4  12  14      170.00      149.25     58.79 o 
   5  12  14       17.23        1.13     26.25 o 
  -6  13  14        2.92       21.32     27.30 o 
  -5  13  14      170.21      152.52     33.63 o 
  -4  13  14       10.46       16.68     18.27 o 
  -3  13  14      926.99      887.88     52.38 o 
  -2  13  14      299.57      332.53     32.74 o 
  -1  13  14     1477.32     1403.39     45.76 o 
   0  13  14      153.45      169.25     24.34 o 
   1  13  14      354.30      320.43     43.95 o 
   2  13  14        1.27       -6.70     18.94 o 
   3  13  14       33.76       24.91     24.14 o 
   4  13  14       89.91       94.06     75.16 o 
   5  13  14       98.20      103.44     34.73 o 
  -5  14  14        0.06      -20.84     21.05 o 
  -4  14  14      185.50      265.24     32.58 o 
  -3  14  14      113.08       74.86     30.77 o 
  -2  14  14      456.18      483.53     39.81 o 
  -1  14  14       72.57       51.71     24.58 o 
   0  14  14      622.12      603.42     47.92 o 
   1  14  14       22.32       39.28     18.80 o 
   2  14  14      668.30      614.73     57.35 o 
   3  14  14       23.64       19.10     41.68 o 
   4  14  14       99.41       90.95     34.10 o 
  -5  15  14      215.79      195.29     38.15 o 
  -4  15  14       99.84       97.55     25.42 o 
  -3  15  14      182.99      118.27     24.95 o 
  -2  15  14       41.39       53.82     35.72 o 
  -1  15  14      572.68      545.66    100.47 o 
   0  15  14        2.38        2.09     20.21 o 
   1  15  14      743.76      715.39     57.30 o 
   2  15  14       22.10       60.18     26.82 o 
   3  15  14      371.68      298.39     49.12 o 
   4  15  14        4.75       26.66     29.98 o 
  -4  16  14      606.90      729.34     52.41 o 
  -3  16  14      233.76      276.26     42.15 o 
  -2  16  14      484.20      489.12     52.95 o 
  -1  16  14       14.99        8.93     21.43 o 
   0  16  14      782.57      783.53     51.14 o 
   1  16  14      190.08      150.27     26.41 o 
   2  16  14      298.62      345.31     68.47 o 
   3  16  14       39.13       10.14     27.88 o 
  -3  17  14      144.57      135.75     70.70 o 
  -2  17  14       49.32       58.27     28.36 o 
  -1  17  14      587.89      601.89     58.68 o 
   0  17  14       82.81       30.33     20.65 o 
   1  17  14      622.29      642.37     59.84 o 
   2  17  14      229.67      280.62     45.26 o 
  -2  18  14       24.65       -6.29     25.19 o 
  -1  18  14      150.53      191.21     55.82 o 
   0  18  14      350.86      324.97     37.59 o 
   1  18  14       48.27       51.75     23.70 o 
  -7   0  15      613.46      567.97     52.03 o 
  -5   0  15      110.51      129.49     37.21 o 
  -3   0  15       31.76       23.81     20.84 o 
  -1   0  15     2487.82     2705.81     74.19 o 
   1   0  15      139.79      148.62     20.92 o 
   3   0  15       80.68       49.12     31.26 o 
   5   0  15       99.01      111.71     28.93 o 
   7   0  15      234.62      220.64     56.56 o 
  -8   1  15      275.28      267.93     33.85 o 
  -7   1  15        0.15       31.94     18.95 o 
  -6   1  15      194.77      182.57     27.48 o 
  -5   1  15     1284.41     1300.85     48.53 o 
  -4   1  15      281.05      247.65     32.58 o 
  -3   1  15      366.06      492.09     41.56 o 
  -2   1  15      977.25      955.45     30.41 o 
  -1   1  15      459.47      534.99     26.58 o 
   0   1  15     3300.56     3221.83     57.91 o 
   1   1  15        0.06        0.92      8.32 o 
   2   1  15      762.85      868.81     57.35 o 
   3   1  15        5.38       -0.43     16.29 o 
   4   1  15       14.55       11.51     15.42 o 
   5   1  15       26.87       -7.10     13.69 o 
   6   1  15      262.44      295.85     29.51 o 
   7   1  15        4.33       -9.40     17.70 o 
  -8   2  15       17.38        3.39     20.89 o 
  -7   2  15      131.81      122.48     30.07 o 
  -6   2  15      733.28      827.29     64.14 o 
  -5   2  15      880.64      797.41     56.80 o 
  -4   2  15     1023.55     1015.22     56.57 o 
  -3   2  15      269.52      316.28     33.14 o 
  -2   2  15     1327.87     1221.39     34.22 o 
  -1   2  15     5013.22     4903.12     75.71 o 
   0   2  15        4.40        2.60      7.93 o 
   1   2  15     1583.77     1874.82     42.72 o 
   2   2  15      229.44      163.75     29.47 o 
   3   2  15     1090.29     1200.27     98.98 o 
   4   2  15      475.92      529.64     38.52 o 
   5   2  15      103.86       98.30     19.51 o 
   6   2  15      304.31      255.86     28.59 o 
   7   2  15       17.46        6.70     19.11 o 
  -7   3  15       75.11       92.25     23.43 o 
  -6   3  15       18.34        4.85     20.50 o 
  -5   3  15       16.42        5.17     19.91 o 
  -4   3  15      458.88      397.92     39.37 o 
  -3   3  15       22.78       -1.66     15.63 o 
  -2   3  15     2056.96     1921.21     43.25 o 
  -1   3  15        4.62       -5.06      7.93 o 
   0   3  15      169.12      170.80     16.31 o 
   1   3  15       67.40       47.49     11.03 o 
   2   3  15     1531.13     1714.07     69.46 o 
   3   3  15        3.15        7.79     27.54 o 
   4   3  15      116.14       93.93     20.25 o 
   5   3  15      129.07      129.80     24.30 o 
   6   3  15      128.80      108.03     22.14 o 
   7   3  15       85.95      101.17     36.53 o 
  -7   4  15      177.10      181.26     49.39 o 
  -6   4  15      121.61      137.22     31.03 o 
  -5   4  15       16.78       -9.12     16.74 o 
  -4   4  15      159.39      192.73     30.47 o 
  -3   4  15     2684.59     2413.46     60.52 o 
  -2   4  15      454.78      394.57     28.04 o 
  -1   4  15      164.60      169.89     18.75 o 
   0   4  15       29.73       31.77     10.31 o 
   1   4  15      657.98      598.31     28.26 o 
   2   4  15       14.55        8.93     16.29 o 
   3   4  15      181.93      135.40     35.72 o 
   4   4  15      295.87      224.90     47.63 o 
   5   4  15      422.48      419.93     48.86 o 
   6   4  15        0.30      -13.91     22.61 o 
  -7   5  15        6.00       -5.81     18.24 o 
  -6   5  15       36.94       26.03     22.61 o 
  -5   5  15       62.65       50.61     26.05 o 
  -4   5  15     6072.53     6359.63    144.18 o 
  -3   5  15     2244.41     2146.55    131.72 o 
  -2   5  15       32.04       44.91     15.38 o 
  -1   5  15      131.32      132.10     15.80 o 
   0   5  15      938.82      927.40     32.78 o 
   1   5  15       11.22       -8.09      8.09 o 
   2   5  15     1038.92     1107.74     56.24 o 
   3   5  15        0.83       -5.82     17.15 o 
   4   5  15      335.66      290.43     38.94 o 
   5   5  15       40.80       89.30     29.47 o 
   6   5  15       35.54       26.09     26.70 o 
  -7   6  15       18.58       40.19     25.19 o 
  -6   6  15      112.47       90.69     29.24 o 
  -5   6  15      417.09      410.54     42.61 o 
  -4   6  15        7.37        1.49     16.84 o 
  -3   6  15     3604.46     3403.66     95.26 o 
  -2   6  15       13.78        5.53     12.18 o 
  -1   6  15      359.71      371.36     23.90 o 
   0   6  15      452.17      447.77     32.22 o 
   1   6  15       48.79       52.93     12.39 o 
   2   6  15       76.35      118.12     46.88 o 
   3   6  15      467.39      437.37     44.05 o 
   4   6  15       20.72        7.92     44.65 o 
   5   6  15       69.67       95.58     29.24 o 
   6   6  15       46.24       55.07     30.52 o 
  -7   7  15       10.91       -4.47     23.15 o 
  -6   7  15      234.63      247.18     83.35 o 
  -5   7  15      118.39      124.47     27.76 o 
  -4   7  15      918.77      915.71    122.79 o 
  -3   7  15     2354.98     2194.84    116.60 o 
  -2   7  15      133.17      120.43     19.65 o 
  -1   7  15      102.53       70.77     16.33 o 
   0   7  15      284.55      260.06     25.68 o 
   1   7  15      208.77      199.92     18.63 o 
   2   7  15     1109.73     1079.49     76.65 o 
   3   7  15        1.91        2.67     21.58 o 
   4   7  15      215.50      259.90     38.94 o 
   5   7  15       46.14       73.93     68.47 o 
   6   7  15       14.69       51.01     30.93 o 
  -7   8  15       16.94       38.70     25.26 o 
  -6   8  15      220.01      262.31     40.43 o 
  -5   8  15      436.95      466.79     46.83 o 
  -4   8  15      199.42      184.56     32.09 o 
  -3   8  15     1302.44     1433.80     51.81 o 
  -2   8  15      559.37      560.64     36.87 o 
  -1   8  15      114.69      115.51     16.50 o 
   0   8  15       20.10        6.86     10.17 o 
   1   8  15     1706.34     1663.29     44.18 o 
   2   8  15        5.78      -14.62     14.62 o 
   3   8  15      335.18      323.77     46.14 o 
   4   8  15       10.15       20.73     21.56 o 
   5   8  15       41.91       16.37     23.15 o 
   6   8  15        2.01      -21.05     21.05 o 
  -7   9  15       95.43       58.63     29.24 o 
  -6   9  15      149.98      171.13     36.47 o 
  -5   9  15       42.01       27.32     23.66 o 
  -4   9  15      336.40      388.78     42.06 o 
  -3   9  15      135.67      115.70     20.97 o 
  -2   9  15     2986.16     3250.61     95.24 o 
  -1   9  15      316.93      338.02     24.97 o 
   0   9  15       16.80        3.55     10.85 o 
   1   9  15       11.02       21.44     12.02 o 
   2   9  15     1334.39     1311.41     75.16 o 
   3   9  15      126.29      181.54     33.14 o 
   4   9  15        1.78        9.66     21.56 o 
   5   9  15        1.37      -19.81     20.34 o 
   6   9  15       39.54       46.95     28.59 o 
  -6  10  15       59.37       33.37     23.66 o 
  -5  10  15      235.18      202.23     66.98 o 
  -4  10  15      771.92      727.84     75.16 o 
  -3  10  15     1028.15     1009.77     52.07 o 
  -2  10  15      986.01      947.61     58.71 o 
  -1  10  15        4.07      -12.66     13.32 o 
   0  10  15     1214.34     1292.38     53.06 o 
   1  10  15     2360.05     2291.78     66.04 o 
   2  10  15        2.50       13.51     22.33 o 
   3  10  15      767.72      766.04     93.03 o 
   4  10  15      113.34       33.88     31.26 o 
   5  10  15        0.97      -12.69     20.97 o 
  -6  11  15      279.97      174.00     35.60 o 
  -5  11  15      638.38      737.34     66.23 o 
  -4  11  15      308.35      316.04     32.84 o 
  -3  11  15        0.20        9.04     18.92 o 
  -2  11  15      402.03      470.79     49.71 o 
  -1  11  15      392.59      328.54     26.21 o 
   0  11  15      466.20      463.58     30.44 o 
   1  11  15      239.01      222.23     26.19 o 
   2  11  15      648.55      609.72     54.13 o 
   3  11  15        1.59        5.95     21.05 o 
   4  11  15       43.23       49.99     29.02 o 
   5  11  15      118.50       55.78     29.65 o 
  -6  12  15       81.26        4.59     25.19 o 
  -5  12  15      327.68      325.56     43.59 o 
  -4  12  15       73.72       78.88     27.72 o 
  -3  12  15      898.11      855.70     51.21 o 
  -2  12  15      245.05      245.69     28.99 o 
  -1  12  15       28.55        7.87     18.40 o 
   0  12  15      369.83      303.00     32.26 o 
   1  12  15      361.23      291.84     42.83 o 
   2  12  15       16.38       45.28     23.07 o 
   3  12  15        8.20      -19.45     19.45 o 
   4  12  15       82.12       77.35     31.03 o 
   5  12  15       84.83       84.11     34.10 o 
  -5  13  15       26.20       13.40     22.10 o 
  -4  13  15      609.41      599.64     45.43 o 
  -3  13  15       24.13        6.46     25.73 o 
  -2  13  15      202.04      193.14     27.13 o 
  -1  13  15       16.75       22.83     17.27 o 
   0  13  15      965.75     1010.18     53.14 o 
   1  13  15      481.10      471.98     47.40 o 
   2  13  15        9.76       -5.08     28.28 o 
   3  13  15       52.52       30.01     25.77 o 
   4  13  15      546.14      678.05     64.72 o 
  -5  14  15      435.80      498.66     83.35 o 
  -4  14  15       33.54       57.61     22.31 o 
  -3  14  15      274.56      250.46     31.02 o 
  -2  14  15        1.11       -3.61     16.41 o 
  -1  14  15      472.39      469.47     39.14 o 
   0  14  15        6.77       14.14     18.94 o 
   1  14  15      722.96      708.79     46.78 o 
   2  14  15        6.85       -3.86     21.80 o 
   3  14  15      172.77      138.40     34.96 o 
   4  14  15       61.95       47.05     29.98 o 
  -4  15  15       15.37        7.93     19.10 o 
  -3  15  15       29.35       58.42     24.47 o 
  -2  15  15      296.96      317.01     35.00 o 
  -1  15  15      210.74      152.65     34.23 o 
   0  15  15      243.44      257.53     30.55 o 
   1  15  15       13.91        2.03     17.06 o 
   2  15  15      367.69      431.66     51.44 o 
   3  15  15        0.02       -6.46     22.52 o 
  -3  16  15      342.08      363.02     45.64 o 
  -2  16  15       10.31       10.79     25.19 o 
  -1  16  15      403.06      425.36     54.33 o 
   0  16  15      154.59      154.56     45.55 o 
   1  16  15      258.02      274.98     35.70 o 
   2  16  15       42.18       20.70     27.88 o 
   3  16  15      195.13      205.30     42.54 o 
  -3  17  15       37.55       29.77     40.19 o 
  -2  17  15      792.55      802.13     83.35 o 
  -1  17  15       74.08       39.40     27.17 o 
   0  17  15      190.20      155.70     51.08 o 
   1  17  15       21.29       10.44     20.83 o 
   2  17  15       69.96       84.64     37.95 o 
  -1  18  15      263.67      287.28     78.14 o 
   0  18  15       77.43      135.27     36.12 o 
  -6   0  16     1275.83     1318.73     96.75 o 
  -4   0  16      450.39      512.01     65.49 o 
  -2   0  16     1736.24     1849.17     61.40 o 
   0   0  16      980.22     1040.18     46.61 o 
   2   0  16      977.92     1214.54     84.84 o 
   4   0  16       37.90       53.58     32.74 o 
   6   0  16      151.85      133.00     32.58 o 
  -7   1  16      134.60      103.69     24.62 o 
  -6   1  16        0.48      -12.83     16.51 o 
  -5   1  16     1026.96     1037.16     66.20 o 
  -4   1  16      570.07      457.38     42.61 o 
  -3   1  16       14.26        1.49     16.37 o 
  -2   1  16       21.02        4.40      9.25 o 
  -1   1  16     1012.96     1035.32     33.06 o 
   0   1  16      618.81      657.18     30.29 o 
   1   1  16      603.71      605.59     28.44 o 
   2   1  16       53.68       42.96     19.45 o 
   3   1  16      543.44      507.65    100.47 o 
   4   1  16        1.42       -2.52     23.07 o 
   5   1  16       14.47       12.29     17.59 o 
   6   1  16       44.65       38.12     19.43 o 
  -7   2  16        3.98      -13.12     18.01 o 
  -6   2  16     1636.80     1673.94     60.24 o 
  -5   2  16       44.07       29.02     21.05 o 
  -4   2  16      130.46      121.94     25.19 o 
  -3   2  16      370.61      316.37     34.19 o 
  -2   2  16     1053.88      998.42     43.52 o 
  -1   2  16        0.03        0.85      8.58 o 
   0   2  16      784.20      800.69     44.26 o 
   1   2  16       41.02       31.54     10.68 o 
   2   2  16      310.59      277.87     35.74 o 
   3   2  16       66.62       65.87     29.02 o 
   4   2  16      451.35      442.29     37.13 o 
   5   2  16        2.31       -4.66     17.49 o 
   6   2  16       34.28       27.59     18.92 o 
  -7   3  16      210.81      209.61     30.43 o 
  -6   3  16        0.03      -20.84     20.84 o 
  -5   3  16     1369.74     1371.36    153.31 o 
  -4   3  16      129.02      106.95     52.84 o 
  -3   3  16      240.84      231.50     32.09 o 
  -2   3  16      598.18      647.83     35.83 o 
  -1   3  16     2857.23     2908.32     57.11 o 
   0   3  16      365.97      418.14     24.80 o 
   1   3  16      741.42      699.70     28.60 o 
   2   3  16      133.48      149.91     37.21 o 
   3   3  16      355.72      410.76     44.72 o 
   4   3  16      175.68      124.18     30.30 o 
   5   3  16       67.19       89.00     30.47 o 
   6   3  16      109.06       47.17     52.84 o 
  -7   4  16        6.56      -17.93     17.93 o 
  -6   4  16      198.76      218.48     36.84 o 
  -5   4  16        0.43      -21.21     26.79 o 
  -4   4  16       11.59        1.62     17.34 o 
  -3   4  16       23.79       38.86     19.91 o 
  -2   4  16     2251.10     2187.82     72.65 o 
  -1   4  16        2.18       -0.49      9.19 o 
   0   4  16      376.52      467.21     26.44 o 
   1   4  16        3.58      -10.21     13.53 o 
   2   4  16      164.10      168.70     32.00 o 
   3   4  16        9.10        0.47     16.74 o 
   4   4  16      718.46      708.46     59.40 o 
   5   4  16       17.02       41.25     31.26 o 
   6   4  16      206.74      166.92     59.54 o 
  -7   5  16      496.22      600.37     47.48 o 
  -6   5  16       48.61       25.11     37.95 o 
  -5   5  16     1038.20      986.40     90.79 o 
  -4   5  16     2614.92     2591.56     87.35 o 
  -3   5  16      743.36      662.38     43.14 o 
  -2   5  16     2379.22     2358.35     61.86 o 
  -1   5  16     1201.88     1201.72     36.95 o 
   0   5  16      782.57      706.84     40.78 o 
   1   5  16        6.62       -0.03      9.77 o 
   2   5  16      195.80      190.53     44.65 o 
   3   5  16       93.37      120.56     29.77 o 
   4   5  16      157.80      170.50     32.63 o 
   5   5  16       89.20       90.64     51.35 o 
   6   5  16       37.12       17.98     27.54 o 
  -7   6  16       41.74        6.85     23.52 o 
  -6   6  16      748.39      753.71     59.99 o 
  -5   6  16      299.75      319.24     39.46 o 
  -4   6  16       88.89      105.00     25.77 o 
  -3   6  16       88.19       72.51     24.56 o 
  -2   6  16     1985.51     2073.64     83.56 o 
  -1   6  16       52.23       59.89     12.89 o 
   0   6  16        4.42       -8.30      8.30 o 
   1   6  16       67.01       44.80     11.95 o 
   2   6  16      324.36      337.42     95.26 o 
   3   6  16      123.39      104.19     27.36 o 
   4   6  16      127.85      114.18     29.41 o 
   5   6  16        2.99        1.38     24.56 o 
   6   6  16       13.02       14.14     28.42 o 
  -7   7  16       95.13       54.40     51.35 o 
  -6   7  16        0.64        2.98     22.10 o 
  -5   7  16       45.68       65.99     35.72 o 
  -4   7  16        0.13       -5.68     17.34 o 
  -3   7  16      199.09      198.55     24.60 o 
  -2   7  16       21.49        8.62     12.83 o 
  -1   7  16      985.17     1075.42     36.04 o 
   0   7  16      285.56      282.41     22.38 o 
   1   7  16      389.99      375.70     32.01 o 
   2   7  16        0.01        6.33     17.86 o 
   3   7  16      341.58      393.90     44.65 o 
   4   7  16       22.91       20.56     22.61 o 
   5   7  16      187.44      219.95     40.51 o 
   6   7  16        0.20       -1.49     25.19 o 
  -7   8  16       31.44      -11.42     23.93 o 
  -6   8  16       76.83       77.40     28.42 o 
  -5   8  16      261.32      256.96     37.84 o 
  -4   8  16      271.11      242.56     35.25 o 
  -3   8  16        0.43       -6.99     13.93 o 
  -2   8  16     1538.90     1550.20     60.17 o 
  -1   8  16       57.20       35.60     12.85 o 
   0   8  16      712.66      641.82     33.03 o 
   1   8  16      164.91      216.94     20.97 o 
   2   8  16        2.86       25.30     18.86 o 
   3   8  16      199.39      175.31     35.72 o 
   4   8  16      145.15      154.23     33.63 o 
   5   8  16       32.13       50.91     28.18 o 
   6   8  16       38.34       15.75     27.52 o 
  -6   9  16      128.12      109.51     31.03 o 
  -5   9  16      135.84      155.83     31.57 o 
  -4   9  16        7.95      -14.30     17.34 o 
  -3   9  16      411.06      431.16     35.43 o 
  -2   9  16      440.78      418.01     47.31 o 
  -1   9  16      518.22      524.84     30.80 o 
   0   9  16      784.57      721.16     35.61 o 
   1   9  16      250.68      297.88     24.09 o 
   2   9  16      242.01      244.80     36.21 o 
   3   9  16      233.33      178.69     34.19 o 
   4   9  16      113.34       91.56     30.30 o 
   5   9  16       37.85       -0.34     23.08 o 
  -6  10  16        2.03      -12.65     26.05 o 
  -5  10  16       15.88       12.69     22.52 o 
  -4  10  16     1068.34     1146.90    113.12 o 
  -3  10  16       83.07       72.01     20.00 o 
  -2  10  16      142.95      127.36     26.46 o 
  -1  10  16      224.17      274.20     28.36 o 
   0  10  16     2637.97     2836.41     62.81 o 
   1  10  16       89.84       73.86     15.92 o 
   2  10  16        5.11        0.96     17.80 o 
   3  10  16        0.07       12.06     19.91 o 
   4  10  16      590.54      538.63     84.09 o 
   5  10  16       11.45       -0.48     34.98 o 
  -6  11  16        0.20       19.41     25.64 o 
  -5  11  16        6.56        9.86     23.66 o 
  -4  11  16      140.21      112.58     28.36 o 
  -3  11  16      528.64      550.74     41.83 o 
  -2  11  16      137.52      172.52     25.57 o 
  -1  11  16      400.19      334.47     31.86 o 
   0  11  16      597.34      541.87     32.58 o 
   1  11  16       43.99       37.04     26.35 o 
   2  11  16       20.30       12.48     20.50 o 
   3  11  16       24.36       35.39     29.77 o 
   4  11  16       14.21       -1.79     23.08 o 
   5  11  16      146.54      169.14     37.71 o 
  -5  12  16        6.36       16.23     21.56 o 
  -4  12  16      198.22      273.09     39.95 o 
  -3  12  16        0.26       -3.64     16.52 o 
  -2  12  16      129.05      121.20     23.78 o 
  -1  12  16       81.60      109.61     26.31 o 
   0  12  16       10.35       12.04     14.12 o 
   1  12  16      227.89      172.35     25.04 o 
   2  12  16      156.08      199.40     64.75 o 
   3  12  16      234.24      171.34     64.00 o 
   4  12  16       68.64       40.22     27.88 o 
  -5  13  16      141.71      180.57     37.35 o 
  -4  13  16        0.73      -10.36     17.14 o 
  -3  13  16      765.43      740.00     49.65 o 
  -2  13  16       28.54       -6.91     15.89 o 
  -1  13  16       30.06       43.40     19.32 o 
   0  13  16       21.70       50.06     18.32 o 
   1  13  16       13.89       24.33     18.15 o 
   2  13  16       85.04       57.65     25.39 o 
   3  13  16      104.12       76.65     30.52 o 
   4  13  16        2.05       18.42     27.88 o 
  -4  14  16      451.66      472.69     42.30 o 
  -3  14  16       39.71        4.24     18.55 o 
  -2  14  16       80.97       59.68     29.08 o 
  -1  14  16        1.59      -15.55     15.59 o 
   0  14  16      155.04      174.40     31.52 o 
   1  14  16        0.07        8.44     16.49 o 
   2  14  16       71.12       73.75     30.47 o 
   3  14  16        3.69       28.98     26.82 o 
  -4  15  16        0.24      -18.75     18.75 o 
  -3  15  16      108.84       94.69     24.85 o 
  -2  15  16      173.95      149.39     32.85 o 
  -1  15  16      229.03      256.28     41.08 o 
   0  15  16        4.40       20.74     19.87 o 
   1  15  16      239.71      228.57     41.32 o 
   2  15  16       15.05       17.30     27.17 o 
   3  15  16      394.75      468.16     56.30 o 
  -3  16  16        0.01       -7.17     19.61 o 
  -2  16  16      118.25      154.22     43.91 o 
  -1  16  16       63.03       31.71     71.44 o 
   0  16  16      140.10      144.34     33.23 o 
   1  16  16        3.31        8.11     24.58 o 
   2  16  16       19.67       12.62     27.30 o 
  -2  17  16        3.15        0.48     26.06 o 
  -1  17  16      449.35      557.25     58.62 o 
   0  17  16       25.38       48.40     27.30 o 
   1  17  16        1.88       34.06     27.52 o 
  -7   0  17      120.79      145.86     47.63 o 
  -5   0  17      270.09      221.77     47.63 o 
  -3   0  17     4296.98     4499.45    163.72 o 
  -1   0  17     1275.39     1236.09     56.56 o 
   1   0  17      807.09      897.21     47.63 o 
   3   0  17      642.93      759.09     84.84 o 
   5   0  17       10.91       11.91     29.77 o 
  -7   1  17        3.84       -3.87     23.52 o 
  -6   1  17       53.98       49.36     26.25 o 
  -5   1  17      103.00       92.50     34.23 o 
  -4   1  17      156.36      198.73     32.09 o 
  -3   1  17      408.86      489.61     42.61 o 
  -2   1  17        6.32        4.61     11.72 o 
  -1   1  17       11.86       20.51     11.01 o 
   0   1  17      498.11      449.06     26.18 o 
   1   1  17       33.07       39.57     11.21 o 
   2   1  17       14.33       46.18     21.40 o 
   3   1  17       15.58       19.35     18.94 o 
   4   1  17       25.74       44.26     24.14 o 
   5   1  17      195.50      197.55     29.45 o 
   6   1  17        0.72       -2.86     20.52 o 
  -7   2  17       25.44        5.10     19.43 o 
  -6   2  17      177.05      131.17     43.91 o 
  -5   2  17      211.74      194.05     32.58 o 
  -4   2  17      128.87      121.83     52.84 o 
  -3   2  17        5.63      -13.45     15.23 o 
  -2   2  17      717.82      665.81     44.32 o 
  -1   2  17       23.18       37.77     15.25 o 
   0   2  17      617.23      695.63     32.20 o 
   1   2  17      135.28      146.82     16.91 o 
   2   2  17      582.67      539.92     48.38 o 
   3   2  17       93.66       66.15     34.23 o 
   4   2  17       28.94        4.47     20.00 o 
   5   2  17        1.09        0.00     20.34 o 
   6   2  17      224.33      250.69     67.72 o 
  -7   3  17        5.82       17.44     21.00 o 
  -6   3  17        8.12       -0.18     32.00 o 
  -5   3  17       19.92      -15.23     15.23 o 
  -4   3  17     2391.31     2435.19     85.25 o 
  -3   3  17       15.86        6.70     17.89 o 
  -2   3  17     1131.97     1013.39     39.98 o 
  -1   3  17     2097.23     2173.93     76.05 o 
   0   3  17       29.22       29.47     11.30 o 
   1   3  17      511.73      562.58     43.18 o 
   2   3  17      532.13      666.06     54.19 o 
   3   3  17       45.37       50.06     23.08 o 
   4   3  17       28.11        4.62     19.91 o 
   5   3  17       39.60       46.75     30.51 o 
   6   3  17       45.50       27.68     28.93 o 
  -7   4  17       46.01       58.75     23.45 o 
  -6   4  17       31.78       19.09     37.21 o 
  -5   4  17       33.31       63.82     37.21 o 
  -4   4  17      107.68       67.21     43.16 o 
  -3   4  17      833.09      762.11     53.68 o 
  -2   4  17     2106.99     2109.60     58.93 o 
  -1   4  17      179.87      201.61     19.31 o 
   0   4  17      106.69      102.80     15.20 o 
   1   4  17      167.25      219.19     20.03 o 
   2   4  17       50.34       34.68     25.30 o 
   3   4  17       81.58       45.55     49.86 o 
   4   4  17        0.23      -11.16     17.89 o 
   5   4  17      154.65      140.53     35.25 o 
   6   4  17       55.76       36.60     30.93 o 
  -7   5  17      152.51      154.86     46.88 o 
  -6   5  17       41.41       14.98     30.51 o 
  -5   5  17       55.20       35.05     22.87 o 
  -4   5  17     1887.72     1848.76     75.25 o 
  -3   5  17       82.26      120.90     26.82 o 
  -2   5  17     1199.65     1340.83     63.45 o 
  -1   5  17     1876.23     1865.19     47.20 o 
   0   5  17     1831.63     1950.69     57.61 o 
   1   5  17       57.76       32.52     11.67 o 
   2   5  17      129.60      137.19     27.76 o 
   3   5  17       52.20       48.37     24.21 o 
   4   5  17        2.54       39.44     24.21 o 
   5   5  17       22.22       29.83     46.14 o 
   6   5  17      106.35      102.48     35.25 o 
  -7   6  17       38.78       29.13     25.77 o 
  -6   6  17        4.92        8.02     24.14 o 
  -5   6  17     1021.38      916.94     81.12 o 
  -4   6  17      141.88      121.28     27.88 o 
  -3   6  17       33.05        3.88     18.61 o 
  -2   6  17      129.67      139.04     21.45 o 
  -1   6  17      202.59      174.47     18.48 o 
   0   6  17       44.54       34.33     22.99 o 
   1   6  17      221.21      244.54     42.20 o 
   2   6  17       45.62       78.89     25.26 o 
   3   6  17       25.06      -18.22     18.22 o 
   4   6  17        0.00       18.36     29.02 o 
   5   6  17        1.38       51.69     27.30 o 
   6   6  17        8.78      -19.35     28.36 o 
  -6   7  17      458.11      565.74     54.73 o 
  -5   7  17       68.06       72.54     25.39 o 
  -4   7  17      138.15       86.33     25.26 o 
  -3   7  17      256.83      289.64     28.51 o 
  -2   7  17       29.21       -5.08     13.60 o 
  -1   7  17     1090.48     1114.38     37.64 o 
   0   7  17     1057.13     1026.89     36.46 o 
   1   7  17       24.83       31.66     14.56 o 
   2   7  17       30.02       74.42     24.72 o 
   3   7  17      221.77      215.51     35.78 o 
   4   7  17       72.81       17.62     22.61 o 
   5   7  17        0.50        5.89     29.02 o 
  -6   8  17        0.92      -14.92     20.97 o 
  -5   8  17      321.81      318.30     41.48 o 
  -4   8  17      396.63      278.46     37.89 o 
  -3   8  17       77.01       85.35     26.19 o 
  -2   8  17       44.03       61.35     17.01 o 
  -1   8  17     1190.20     1230.34     52.80 o 
   0   8  17      338.37      260.37     23.05 o 
   1   8  17     1083.36     1119.72     63.74 o 
   2   8  17       59.39       -5.91     19.28 o 
   3   8  17        1.96        5.66     20.74 o 
   4   8  17        6.91       -3.65     22.87 o 
   5   8  17       19.34       21.18     27.12 o 
  -6   9  17      179.00      249.73     40.43 o 
  -5   9  17       94.22      112.72     30.71 o 
  -4   9  17      104.34       87.07     27.36 o 
  -3   9  17      141.68      159.57     24.83 o 
  -2   9  17       47.75       56.98     18.08 o 
  -1   9  17       33.61        3.47     14.41 o 
   0   9  17      219.98      210.03     21.58 o 
   1   9  17      134.97      137.43     22.78 o 
   2   9  17      438.72      374.22     43.67 o 
   3   9  17        1.50        4.06     30.51 o 
   4   9  17      107.63       98.06     37.21 o 
   5   9  17       12.99       -7.13     24.72 o 
  -6  10  17      124.64       54.23     27.76 o 
  -5  10  17        8.03        0.67     20.97 o 
  -4  10  17      837.53      832.34     62.56 o 
  -3  10  17       26.55       27.92     17.52 o 
  -2  10  17     1128.04     1133.49     62.73 o 
  -1  10  17       26.35       31.95     16.55 o 
   0  10  17      305.74      329.91     26.40 o 
   1  10  17     1480.10     1532.78     55.65 o 
   2  10  17     1459.71     1473.04     91.54 o 
   3  10  17       54.77       89.44     28.93 o 
   4  10  17      169.81      195.61     37.84 o 
   5  10  17        1.83        9.82     26.25 o 
  -5  11  17       54.80       47.57     24.72 o 
  -4  11  17      234.01      286.29     40.51 o 
  -3  11  17      577.85      541.54     42.30 o 
  -2  11  17      577.43      587.39     43.23 o 
  -1  11  17       89.87       65.73     20.56 o 
   0  11  17      116.71      114.41     19.58 o 
   1  11  17       13.45        8.85     23.81 o 
   2  11  17      491.82      555.61     54.46 o 
   3  11  17        0.05       25.84     24.72 o 
   4  11  17       15.48       55.34     28.93 o 
  -5  12  17       13.94        8.96     23.66 o 
  -4  12  17       88.33       87.90     29.41 o 
  -3  12  17      977.86     1016.74     56.97 o 
  -2  12  17      124.38      114.13     25.37 o 
  -1  12  17        6.71       -5.74     14.98 o 
   0  12  17       45.43       46.67     22.56 o 
   1  12  17      331.75      310.03     54.33 o 
   2  12  17      433.19      340.91     56.56 o 
   3  12  17        9.33        2.57     24.72 o 
   4  12  17       75.55       77.23     46.88 o 
  -5  13  17       53.45       48.65     33.49 o 
  -4  13  17      116.97       87.08     48.37 o 
  -3  13  17      128.14       60.07     21.17 o 
  -2  13  17      268.96      364.48     36.64 o 
  -1  13  17        0.00       -1.79     16.20 o 
   0  13  17       28.37       15.31     19.55 o 
   1  13  17      159.33      180.03     58.79 o 
   2  13  17        2.06      -20.50     20.50 o 
   3  13  17      262.47      307.78     47.81 o 
  -4  14  17      117.59      130.48     33.04 o 
  -3  14  17      206.53      244.65     33.32 o 
  -2  14  17       20.34       15.70     19.00 o 
  -1  14  17      243.84      218.82     30.49 o 
   0  14  17       15.02        5.01     18.32 o 
   1  14  17       47.58       52.38     36.47 o 
   2  14  17        2.74      -13.78     22.46 o 
   3  14  17      254.23      225.80     42.54 o 
  -3  15  17       22.38       24.56     21.44 o 
  -2  15  17      548.47      562.10     60.11 o 
  -1  15  17        0.06        3.97     23.24 o 
   0  15  17      179.66      311.54     81.86 o 
   1  15  17      107.13       49.01     28.36 o 
   2  15  17      114.76      213.97     41.32 o 
  -2  16  17      122.74       91.03     33.14 o 
  -1  16  17      129.07      164.30     38.40 o 
   0  16  17       26.39       11.29     26.05 o 
   1  16  17      118.71       69.96     41.68 o 
  -6   0  18       29.13       16.37     34.23 o 
  -4   0  18       49.23       44.65     29.77 o 
  -2   0  18       50.14       62.51     31.26 o 
   0   0  18       13.08        6.28     14.18 o 
   2   0  18      243.81      223.26     47.63 o 
   4   0  18       18.07        8.93     29.77 o 
   6   0  18      190.01      186.05     59.54 o 
  -7   1  18      147.81      178.17     35.60 o 
  -6   1  18       44.76       49.18     25.77 o 
  -5   1  18      419.96      475.56     63.26 o 
  -4   1  18      174.67      229.82     33.63 o 
  -3   1  18      361.60      455.57     43.15 o 
  -2   1  18        0.03        3.74     13.05 o 
  -1   1  18     1876.16     2015.46     50.27 o 
   0   1  18       23.36       28.68     12.89 o 
   1   1  18       49.01       83.08     49.86 o 
   2   1  18      126.48      122.05     27.88 o 
   3   1  18        3.96        3.10     18.94 o 
   4   1  18       64.35       52.88     25.39 o 
   5   1  18       34.79       59.45     27.88 o 
   6   1  18       65.00       45.40     30.52 o 
  -7   2  18       13.48      -22.03     22.03 o 
  -6   2  18      306.25      318.99     43.59 o 
  -5   2  18        8.45        7.32     19.45 o 
  -4   2  18       54.91       -3.81     16.45 o 
  -3   2  18        0.06       10.64     17.34 o 
  -2   2  18     2164.52     2165.35     59.71 o 
  -1   2  18      298.89      332.89     23.92 o 
   0   2  18       66.34       92.00     21.05 o 
   1   2  18      105.93       81.00     17.15 o 
   2   2  18      159.40      163.67     38.70 o 
   3   2  18       56.23       42.13     40.19 o 
   4   2  18       69.16       79.47     29.24 o 
   5   2  18        4.15      -12.27     23.66 o 
   6   2  18        0.59       16.28     31.26 o 
  -7   3  18      107.71      110.89     28.24 o 
  -6   3  18      152.28      135.25     32.58 o 
  -5   3  18       62.36       30.36     23.81 o 
  -4   3  18      411.08      316.36     72.19 o 
  -3   3  18        5.94      -15.58     15.68 o 
  -2   3  18       32.52       12.86     14.78 o 
  -1   3  18      230.75      245.31     21.46 o 
   0   3  18      111.81      124.97     16.83 o 
   1   3  18        3.97        2.72     12.61 o 
   2   3  18      192.14      171.29     46.88 o 
   3   3  18       13.81       16.37     21.56 o 
   4   3  18       77.11       57.61     32.74 o 
   5   3  18       11.79       -7.96     23.81 o 
   6   3  18       43.63       65.56     31.78 o 
  -7   4  18        4.50       10.82     22.36 o 
  -6   4  18      428.63      411.03     61.77 o 
  -5   4  18        0.47        5.83     19.45 o 
  -4   4  18      574.68      569.28     49.98 o 
  -3   4  18        1.39       38.58     19.45 o 
  -2   4  18     5344.58     5516.74    105.07 o 
  -1   4  18      227.29      226.77     21.16 o 
   0   4  18      683.84      745.81     34.98 o 
   1   4  18       22.16       38.70     15.16 o 
   2   4  18      154.26      117.07     27.88 o 
   3   4  18      359.20      361.65     55.82 o 
   4   4  18       53.97       75.16     26.31 o 
   5   4  18       44.35       -0.67     24.58 o 
   6   4  18        0.60      -18.97     24.72 o 
  -6   5  18       30.63       13.58     42.42 o 
  -5   5  18      212.05      164.40     50.61 o 
  -4   5  18      349.00      354.87     41.05 o 
  -3   5  18       87.43       92.28     25.26 o 
  -2   5  18      554.47      496.18     40.22 o 
  -1   5  18      273.31      338.68     24.95 o 
   0   5  18     2601.75     2533.27     57.28 o 
   1   5  18       25.39       34.84     15.54 o 
   2   5  18      733.37      660.03     54.70 o 
   3   5  18      236.84      209.14     35.74 o 
   4   5  18       43.81       18.59     43.16 o 
   5   5  18        1.53      -22.46     22.46 o 
  -6   6  18      373.47      352.11     46.83 o 
  -5   6  18       74.54       64.60     44.65 o 
  -4   6  18      132.62       95.29     46.14 o 
  -3   6  18      353.16      257.27     34.68 o 
  -2   6  18       40.93       32.86     15.06 o 
  -1   6  18      116.96      101.12     16.64 o 
   0   6  18        4.05        5.95     11.37 o 
   1   6  18        8.28       23.69     15.28 o 
   2   6  18      567.72      577.34     52.34 o 
   3   6  18        0.48      -11.00     18.86 o 
   4   6  18        8.13      -17.08     22.03 o 
   5   6  18       37.75        8.19     26.31 o 
  -6   7  18       28.00       33.00     27.30 o 
  -5   7  18      475.79      480.70     49.98 o 
  -4   7  18        1.71       17.86     20.00 o 
  -3   7  18      887.18      862.49     59.96 o 
  -2   7  18       42.43       44.11     16.79 o 
  -1   7  18      219.99      204.13     24.89 o 
   0   7  18        0.19       -9.88     10.93 o 
   1   7  18      216.83      146.67     30.71 o 
   2   7  18       41.10        6.11     19.45 o 
   3   7  18      127.97       79.80     27.12 o 
   4   7  18       19.39       11.56     22.46 o 
   5   7  18        2.14      -22.02     23.08 o 
  -6   8  18      177.14      122.75     33.48 o 
  -5   8  18       38.50       23.36     24.14 o 
  -4   8  18      469.19      497.07     48.93 o 
  -3   8  18       14.33       -6.29     15.06 o 
  -2   8  18      128.03      171.26     49.84 o 
  -1   8  18        6.21        8.69     15.12 o 
   0   8  18      116.07      143.55     18.65 o 
   1   8  18       23.98       34.76     16.68 o 
   2   8  18      229.37      195.62     55.07 o 
   3   8  18       13.72       11.16     21.05 o 
   4   8  18       39.49       18.73     25.19 o 
   5   8  18       63.61       35.72     28.42 o 
  -6   9  18        8.24       -3.33     31.26 o 
  -5   9  18      363.36      364.00     45.77 o 
  -4   9  18        5.71      -12.57     18.86 o 
  -3   9  18       19.89       -1.96     18.00 o 
  -2   9  18       63.77       83.88     20.33 o 
  -1   9  18      252.79      268.95     32.17 o 
   0   9  18        9.05       -2.71     12.26 o 
   1   9  18      541.90      591.86     40.87 o 
   2   9  18       58.47       48.28     25.19 o 
   3   9  18      206.40      189.94     36.66 o 
   4   9  18      145.52      105.10     32.58 o 
   5   9  18        7.86       -0.86     26.06 o 
  -5  10  18      154.38      224.74     39.37 o 
  -4  10  18      313.97      283.10     39.95 o 
  -3  10  18      131.27      166.58     26.29 o 
  -2  10  18        3.94       -0.24     19.67 o 
  -1  10  18        2.61       -5.57     14.40 o 
   0  10  18     2332.95     2606.11     80.97 o 
   1  10  18      200.13      204.89     27.53 o 
   2  10  18       16.42      -16.79     18.86 o 
   3  10  18        0.04        9.67     24.21 o 
   4  10  18      428.88      563.50     59.46 o 
  -5  11  18       59.33        7.38     27.54 o 
  -4  11  18      184.63      209.15     37.35 o 
  -3  11  18      508.06      510.71     45.30 o 
  -2  11  18        0.94       19.66     18.87 o 
  -1  11  18      110.08      108.87     23.11 o 
   0  11  18      155.41      124.22     27.07 o 
   1  11  18       25.91       23.14     42.42 o 
   2  11  18      489.74      450.05     50.49 o 
   3  11  18      339.79      294.04     55.82 o 
   4  11  18       25.66       -2.00     49.12 o 
  -5  12  18        2.55        8.83     23.93 o 
  -4  12  18      145.75      151.73     34.10 o 
  -3  12  18       65.11       89.38     23.45 o 
  -2  12  18      418.35      404.03     38.05 o 
  -1  12  18      106.28      109.54     22.68 o 
   0  12  18      120.78      135.52     20.58 o 
   1  12  18        1.10      -20.00     20.00 o 
   2  12  18       11.84       10.45     23.08 o 
   3  12  18       78.41       70.78     64.00 o 
  -4  13  18        0.37        3.74     23.66 o 
  -3  13  18      623.54      546.24     57.18 o 
  -2  13  18       10.45       20.33     20.47 o 
  -1  13  18      111.50      100.81     29.02 o 
   0  13  18       11.88        1.63     16.54 o 
   1  13  18       40.24        9.34     24.72 o 
   2  13  18       28.25       12.99     29.02 o 
   3  13  18       41.73       40.46     28.59 o 
  -3  14  18        0.37        2.36     20.75 o 
  -2  14  18      113.03       97.55     26.29 o 
  -1  14  18       53.01       37.13     21.15 o 
   0  14  18      476.98      492.86     96.00 o 
   1  14  18        1.61       16.63     24.58 o 
   2  14  18       49.58       51.35     29.47 o 
  -3  15  18      660.94      712.89     53.34 o 
  -2  15  18        0.74       10.85     21.35 o 
  -1  15  18      439.62      424.15     50.97 o 
   0  15  18        8.19       11.16     29.02 o 
   1  15  18      115.62      122.30     33.61 o 
  -1  16  18       32.77       33.55     30.51 o 
   0  16  18      145.88       99.24     32.58 o 
  -7   0  19      121.94      168.19     56.56 o 
  -5   0  19      999.14      936.21     93.77 o 
  -3   0  19      405.14      373.59     56.56 o 
  -1   0  19      197.53      142.38     27.54 o 
   1   0  19      711.65      751.65     80.37 o 
   3   0  19      841.03      928.77     96.75 o 
   5   0  19        2.00      -20.84     31.26 o 
  -6   1  19      670.90      667.79     59.99 o 
  -5   1  19       11.71      -12.27     19.28 o 
  -4   1  19      678.62      662.39     54.19 o 
  -3   1  19       34.94       27.99     18.86 o 
  -2   1  19      535.46      612.59     48.93 o 
  -1   1  19        5.03       -3.69     11.30 o 
   0   1  19     3223.46     3274.23     65.39 o 
   1   1  19       20.59       25.71     19.45 o 
   2   1  19     1933.89     1953.61     82.61 o 
   3   1  19       34.33       12.32     26.05 o 
   4   1  19       18.50       78.89     28.42 o 
   5   1  19        2.18       18.51     36.47 o 
  -6   2  19      334.34      285.90     42.61 o 
  -5   2  19      710.38      651.81     56.72 o 
  -4   2  19      147.52       84.05     26.82 o 
  -3   2  19      285.89      264.39     52.09 o 
  -2   2  19        6.49        2.77     15.23 o 
  -1   2  19     1682.49     1708.27     46.51 o 
   0   2  19       24.21        6.41     11.71 o 
   1   2  19     3513.87     3880.17    113.67 o 
   2   2  19       18.50       35.23     22.03 o 
   3   2  19      328.07      374.16     46.27 o 
   4   2  19      176.96      115.95     31.52 o 
   5   2  19       78.54       71.20     32.09 o 
  -6   3  19      124.60      113.22     31.78 o 
  -5   3  19        1.71      -16.03     18.40 o 
  -4   3  19     1723.56     1546.07    107.17 o 
  -3   3  19       37.06       37.46     21.40 o 
  -2   3  19      181.92      209.86     24.62 o 
  -1   3  19       37.16       17.23     12.46 o 
   0   3  19     1756.79     1590.92     45.08 o 
   1   3  19      238.77      231.45     34.73 o 
   2   3  19      869.53      908.21     64.67 o 
   3   3  19      237.55      196.34     36.30 o 
   4   3  19      129.34      100.51     31.03 o 
   5   3  19      210.69      133.96     36.84 o 
  -6   4  19        2.46      -19.91     19.91 o 
  -5   4  19      873.24      875.12    154.79 o 
  -4   4  19        9.77       -5.13     18.86 o 
  -3   4  19     3315.17     3235.79    100.51 o 
  -2   4  19      104.67       96.77     19.88 o 
  -1   4  19      541.27      611.44     33.11 o 
   0   4  19     1145.90     1259.49     40.96 o 
   1   4  19     1371.42     1400.31    177.86 o 
   2   4  19      615.94      700.35     93.77 o 
   3   4  19      230.21      294.67     41.56 o 
   4   4  19       71.07      135.39     33.14 o 
   5   4  19      317.40      368.60     99.72 o 
  -6   5  19      223.10      228.88     39.37 o 
  -5   5  19        0.70      -17.80     17.80 o 
  -4   5  19      962.66      875.71    152.56 o 
  -3   5  19      259.39      262.74     35.74 o 
  -2   5  19      290.54      302.41     28.87 o 
  -1   5  19       43.97       25.76     12.94 o 
   0   5  19     1725.28     1884.27     68.75 o 
   1   5  19      198.37      224.75     35.25 o 
   2   5  19       49.95       20.80     21.40 o 
   3   5  19      307.01      328.78     44.50 o 
   4   5  19      728.95      883.32     88.56 o 
   5   5  19        0.11       14.67     25.64 o 
  -6   6  19        0.18       10.89     26.79 o 
  -5   6  19      442.61      473.40     57.30 o 
  -4   6  19      143.98      158.42     30.93 o 
  -3   6  19      379.07      332.32     47.63 o 
  -2   6  19      930.66     1058.48     62.15 o 
  -1   6  19      795.47      837.01     45.83 o 
   0   6  19       39.83       42.11     14.19 o 
   1   6  19      711.88      671.58     72.19 o 
   2   6  19      134.58       98.13     29.24 o 
   3   6  19      413.87      443.10     49.92 o 
   4   6  19        4.70       31.83     25.77 o 
   5   6  19      382.97      380.74     51.14 o 
  -6   7  19      311.60      300.45     44.20 o 
  -5   7  19        0.14        0.04     20.50 o 
  -4   7  19      418.01      345.17     46.14 o 
  -3   7  19      159.23      114.03     33.49 o 
  -2   7  19     1878.57     1944.69     62.99 o 
  -1   7  19       20.24       17.57     24.28 o 
   0   7  19      401.87      423.87     31.06 o 
   1   7  19       32.98       11.99     19.28 o 
   2   7  19      150.53      109.69     52.84 o 
   3   7  19      371.70      349.46     45.70 o 
   4   7  19      398.05      366.81     49.92 o 
   5   7  19        0.90       43.87     29.98 o 
  -6   8  19       20.88       30.47     45.40 o 
  -5   8  19      414.34      409.11     47.81 o 
  -4   8  19        5.05       -5.99     18.86 o 
  -3   8  19      518.95      488.90     47.88 o 
  -2   8  19        0.02       11.93     15.28 o 
  -1   8  19      859.57      767.14     59.50 o 
   0   8  19      147.94      144.23     19.65 o 
   1   8  19        3.66      -16.29     16.29 o 
   2   8  19       16.04       40.96     24.14 o 
   3   8  19      145.76      105.08     31.36 o 
   4   8  19       41.67       42.17     29.02 o 
  -5   9  19       14.70      -12.74     22.61 o 
  -4   9  19      411.03      351.26    101.96 o 
  -3   9  19       31.54       23.92     21.56 o 
  -2   9  19      774.41      823.59     76.71 o 
  -1   9  19        1.03      -10.47     15.12 o 
   0   9  19     1487.31     1613.03     50.49 o 
   1   9  19       27.75       13.88     16.40 o 
   2   9  19      262.05      252.52     39.62 o 
   3   9  19       15.38        6.95     22.03 o 
   4   9  19      220.41      252.29     45.26 o 
  -5  10  19      233.44      212.08     38.40 o 
  -4  10  19       47.50       22.33     24.21 o 
  -3  10  19      264.93      296.78     33.66 o 
  -2  10  19        0.43       -0.07     15.64 o 
  -1  10  19     1067.15     1114.10     56.84 o 
   0  10  19       96.46       84.40     26.64 o 
   1  10  19      752.60      815.83     49.13 o 
   2  10  19      168.78      176.51     35.60 o 
   3  10  19        3.90       -5.75     28.28 o 
   4  10  19      219.31      180.06     63.26 o 
  -5  11  19        0.27       -8.93     23.15 o 
  -4  11  19      297.80      317.70     49.86 o 
  -3  11  19       14.17       -1.96     17.68 o 
  -2  11  19       63.31       33.44     21.21 o 
  -1  11  19      332.31      322.03     34.60 o 
   0  11  19       26.19       17.98     15.99 o 
   1  11  19       12.43       -1.96     16.61 o 
   2  11  19      188.02      225.74     39.37 o 
   3  11  19       64.73       58.83     33.49 o 
  -4  12  19      256.52      361.63     84.84 o 
  -3  12  19      632.03      679.28     49.88 o 
  -2  12  19       14.22        5.98     18.57 o 
  -1  12  19       28.93       21.62     18.52 o 
   0  12  19       33.72       58.43     24.12 o 
   1  12  19      397.91      418.15     49.16 o 
   2  12  19       28.14       41.90     27.12 o 
   3  12  19        6.17       15.92     27.88 o 
  -3  13  19       41.28       34.37     22.84 o 
  -2  13  19      338.60      370.41     43.45 o 
  -1  13  19      102.08       56.73     37.21 o 
   0  13  19      183.82      231.45     30.64 o 
   1  13  19      193.10      219.64     39.99 o 
   2  13  19      107.34      139.91     34.54 o 
  -3  14  19       79.21       66.37     24.92 o 
  -2  14  19       57.99       60.76     26.25 o 
  -1  14  19      211.06      203.36     30.65 o 
   0  14  19        5.38       -3.99     24.72 o 
   1  14  19      116.04      123.46     48.37 o 
   2  14  19        1.96       -5.95     35.72 o 
  -1  15  19        7.94      -23.66     23.66 o 
   0  15  19      121.10      107.17     44.65 o 
  -6   0  20      347.19      400.38     69.96 o 
  -4   0  20     1010.55      994.26     96.75 o 
  -2   0  20      534.00      550.71     68.47 o 
   0   0  20      397.56      471.62    110.89 o 
   2   0  20     1047.46     1049.33    101.21 o 
   4   0  20      340.35      279.82     62.51 o 
  -6   1  20       33.76       31.03     27.76 o 
  -5   1  20      982.10     1163.69     93.77 o 
  -4   1  20      182.10      140.55     30.93 o 
  -3   1  20      291.25      268.67     36.79 o 
  -2   1  20      654.29      698.66    104.93 o 
  -1   1  20      881.67      946.91     40.09 o 
   0   1  20       52.83       64.72     15.55 o 
   1   1  20     1216.61     1181.83     73.68 o 
   2   1  20      128.41      122.53     30.93 o 
   3   1  20      993.70     1066.41     75.20 o 
   4   1  20        7.86      -20.50     20.50 o 
   5   1  20       62.45       67.61     31.98 o 
  -6   2  20       99.42      140.80     33.63 o 
  -5   2  20       26.04       -0.46     20.34 o 
  -4   2  20      609.48      556.47     78.89 o 
  -3   2  20      213.72      319.15     67.72 o 
  -2   2  20     2201.27     2062.12     77.35 o 
  -1   2  20      248.64      286.87     24.71 o 
   0   2  20      424.60      519.61     31.67 o 
   1   2  20      217.07      266.93     36.66 o 
   2   2  20     2336.35     2294.96     91.55 o 
   3   2  20       23.57       43.13     25.77 o 
   4   2  20      148.91      164.70     35.74 o 
   5   2  20       32.80      -23.66     23.66 o 
  -6   3  20       20.72        6.62     24.72 o 
  -5   3  20      363.00      266.69     54.33 o 
  -4   3  20      239.99      169.03     46.14 o 
  -3   3  20     1173.67     1084.46     68.39 o 
  -2   3  20      842.11      814.76     95.26 o 
  -1   3  20     1555.87     1522.62     93.89 o 
   0   3  20      144.81      143.41     18.81 o 
   1   3  20      640.76      718.82     56.72 o 
   2   3  20       39.56       27.52     23.66 o 
   3   3  20      617.13      648.55     59.40 o 
   4   3  20      117.27      134.18     35.15 o 
   5   3  20       64.19       55.67     31.36 o 
  -6   4  20      945.03     1046.56     75.25 o 
  -5   4  20       35.47       36.96     24.58 o 
  -4   4  20      310.89      285.67     39.37 o 
  -3   4  20      659.93      718.43     57.29 o 
  -2   4  20     3261.24     3075.96    108.19 o 
  -1   4  20        8.71       -9.14     13.24 o 
   0   4  20      127.39      102.75     17.53 o 
   1   4  20        0.25        6.38     17.86 o 
   2   4  20     2480.02     2735.11    100.47 o 
   3   4  20        1.13        0.35     37.21 o 
   4   4  20       67.66       64.52     29.98 o 
   5   4  20      111.14      118.33     35.78 o 
  -6   5  20       27.99       35.95     27.76 o 
  -5   5  20       60.67       32.74     26.31 o 
  -4   5  20      156.67      196.27     35.15 o 
  -3   5  20     1473.85     1469.19    125.03 o 
  -2   5  20      318.35      294.16     31.45 o 
  -1   5  20     1533.02     1609.19     56.36 o 
   0   5  20       32.56       32.20     17.62 o 
   1   5  20       19.80       16.67     39.44 o 
   2   5  20      284.60      344.81     44.50 o 
   3   5  20      703.69      620.01     59.96 o 
   4   5  20      567.08      451.82     66.98 o 
   5   5  20      197.04      146.78     37.89 o 
  -6   6  20      232.56      143.34     35.15 o 
  -5   6  20       17.43      -13.18     21.10 o 
  -4   6  20      113.56       91.21     32.00 o 
  -3   6  20        4.24       -1.37     37.21 o 
  -2   6  20      668.54      596.55     40.86 o 
  -1   6  20      444.60      400.50     41.42 o 
   0   6  20     1327.51     1396.26     54.57 o 
   1   6  20       44.74       37.45     22.46 o 
   2   6  20      173.66      229.05     40.93 o 
   3   6  20      217.87      187.66     37.26 o 
   4   6  20      155.30      192.67     44.65 o 
  -5   7  20      224.78      250.89     40.88 o 
  -4   7  20       28.29       12.67     21.40 o 
  -3   7  20      468.93      645.37     55.78 o 
  -2   7  20        1.80       -2.85     15.93 o 
  -1   7  20      749.67      686.31     67.04 o 
   0   7  20        0.20       15.84     14.23 o 
   1   7  20      402.86      387.93     99.72 o 
   2   7  20      115.69      167.05     34.98 o 
   3   7  20      192.61      186.63     37.84 o 
   4   7  20       83.71       86.19     34.19 o 
  -5   8  20        6.21       -4.74     25.30 o 
  -4   8  20      516.58      567.63     54.13 o 
  -3   8  20      126.37       75.82     29.02 o 
  -2   8  20      689.02      661.04     45.08 o 
  -1   8  20        5.07        0.31     14.88 o 
   0   8  20      616.52      695.10     37.97 o 
   1   8  20       97.99      160.72     34.19 o 
   2   8  20      323.80      312.91     43.15 o 
   3   8  20        3.13        6.61     22.46 o 
   4   8  20      176.40      128.47     36.66 o 
  -5   9  20      108.16      175.49     61.02 o 
  -4   9  20       53.33       35.47     25.19 o 
  -3   9  20      486.38      492.32     50.52 o 
  -2   9  20      161.28      141.03     24.30 o 
  -1   9  20     1178.49     1182.84     58.57 o 
   0   9  20       30.72       15.73     14.80 o 
   1   9  20      685.79      667.01     68.47 o 
   2   9  20      102.11       86.45     60.28 o 
   3   9  20       73.03       65.10     37.95 o 
   4   9  20       99.12      103.14     35.60 o 
  -4  10  20      233.35      177.21     36.79 o 
  -3  10  20      147.76      161.00     34.54 o 
  -2  10  20      356.95      330.34     35.21 o 
  -1  10  20       95.07      136.22     24.31 o 
   0  10  20     1179.67     1110.66     46.88 o 
   1  10  20       37.28       31.39     24.14 o 
   2  10  20       54.87       60.58     43.16 o 
   3  10  20        1.77        7.08     25.77 o 
  -4  11  20       97.19       78.89     42.42 o 
  -3  11  20      447.13      413.40     48.86 o 
  -2  11  20        1.09        5.21     20.97 o 
  -1  11  20       11.69       35.63     20.35 o 
   0  11  20      476.51      448.21     38.33 o 
   1  11  20      513.79      497.06     53.14 o 
   2  11  20      226.02      240.14     41.48 o 
   3  11  20      541.13      590.15     61.56 o 
  -3  12  20       23.89       39.72     26.82 o 
  -2  12  20      177.68      116.43     25.57 o 
  -1  12  20      195.40      174.55     28.33 o 
   0  12  20      162.21      182.34     45.43 o 
   1  12  20        0.92      -17.93     21.10 o 
   2  12  20       52.27       43.16     52.09 o 
  -3  13  20      564.47      610.37     87.38 o 
  -2  13  20       74.85       96.60     25.94 o 
  -1  13  20       49.68       43.48     49.86 o 
   0  13  20        0.00       26.08     34.98 o 
   1  13  20      176.18      249.65     42.54 o 
   2  13  20       27.70       46.14     38.70 o 
  -2  14  20      121.67      124.94     27.96 o 
  -1  14  20        4.24      -13.61     18.95 o 
   0  14  20      470.27      578.99     90.79 o 
  -5   0  21      428.62      461.41     71.44 o 
  -3   0  21       75.85       10.42     31.26 o 
  -1   0  21      247.32      269.17     34.68 o 
   1   0  21      524.91      741.23     84.84 o 
   3   0  21      219.91      349.78     68.47 o 
  -6   1  21      380.18      365.76     70.70 o 
  -5   1  21        1.01        4.88     22.61 o 
  -4   1  21       26.87       27.66     23.93 o 
  -3   1  21       35.33       20.69     20.50 o 
  -2   1  21      630.97      678.01     53.08 o 
  -1   1  21       17.20       32.79     13.53 o 
   0   1  21      571.69      603.88     33.97 o 
   1   1  21       26.99        7.32     19.45 o 
   2   1  21       52.80       49.72     24.58 o 
   3   1  21       72.90       59.40     27.76 o 
   4   1  21       54.39       77.16     43.91 o 
  -6   2  21      121.96       99.77     32.17 o 
  -5   2  21      708.38      750.33    138.42 o 
  -4   2  21        4.56      -19.45     19.45 o 
  -3   2  21      372.75      459.30     47.88 o 
  -2   2  21        0.39      -13.22     20.09 o 
  -1   2  21     1399.83     1512.75     54.39 o 
   0   2  21       93.31       66.74     16.68 o 
   1   2  21      598.08      544.85     96.75 o 
   2   2  21        7.74       51.35     25.26 o 
   3   2  21        8.91        2.25     22.46 o 
   4   2  21        0.00      -19.31     22.61 o 
  -6   3  21       80.22       78.15     31.03 o 
  -5   3  21       22.21       24.56     24.21 o 
  -4   3  21      899.48      695.64     90.79 o 
  -3   3  21        0.08        9.04     20.50 o 
  -2   3  21      144.18      131.65     28.81 o 
  -1   3  21      687.80      662.21     41.32 o 
   0   3  21     2293.78     2380.45     58.57 o 
   1   3  21       57.23       20.09     23.15 o 
   2   3  21        4.84      -19.91     19.91 o 
   3   3  21        8.11       -2.68     28.28 o 
   4   3  21      228.99      292.49     48.37 o 
  -6   4  21        8.90       22.21     27.88 o 
  -5   4  21      206.27      269.38     41.56 o 
  -4   4  21       48.80       20.84     33.49 o 
  -3   4  21      544.66      552.96     51.54 o 
  -2   4  21       21.09       26.58     22.03 o 
  -1   4  21      158.40      163.29     57.78 o 
   0   4  21       80.97       90.66     21.05 o 
   1   4  21      427.69      515.72    109.40 o 
   2   4  21      116.56      114.67     37.95 o 
   3   4  21        9.17       -7.23     21.80 o 
   4   4  21      451.88      307.44     47.36 o 
  -5   5  21        3.48        6.70     22.10 o 
  -4   5  21      561.27      682.58    115.35 o 
  -3   5  21       17.82       24.00     23.07 o 
  -2   5  21      645.93      762.55     57.77 o 
  -1   5  21      221.15      241.42     28.59 o 
   0   5  21      676.68      723.74     37.99 o 
   1   5  21        7.59       19.08     23.08 o 
   2   5  21        3.85       -0.74     22.10 o 
   3   5  21        8.50        8.86     23.08 o 
   4   5  21      311.61      172.72     38.90 o 
  -5   6  21      180.15      177.47     35.60 o 
  -4   6  21       54.30       25.71     25.19 o 
  -3   6  21      265.45      289.31     39.95 o 
  -2   6  21      312.80      299.18     32.27 o 
  -1   6  21      499.36      452.44     44.20 o 
   0   6  21      239.34      223.70     28.57 o 
   1   6  21      587.12      557.94     53.68 o 
   2   6  21       38.08       25.87     29.02 o 
   3   6  21       50.00       44.29     32.74 o 
   4   6  21        9.77       20.37     27.54 o 
  -5   7  21        4.59       26.47     24.14 o 
  -4   7  21      161.71      210.90     52.84 o 
  -3   7  21       84.81       55.82     25.26 o 
  -2   7  21      376.92      431.75     37.67 o 
  -1   7  21        0.24      -10.12     15.12 o 
   0   7  21      327.36      435.01     58.68 o 
   1   7  21       31.54       48.13     25.00 o 
   2   7  21      437.67      500.16     53.64 o 
   3   7  21       18.40       13.24     25.19 o 
   4   7  21      101.35      126.54     40.93 o 
  -5   8  21       78.63       59.54     27.88 o 
  -4   8  21       68.69      102.17     30.93 o 
  -3   8  21      314.37      241.71     38.94 o 
  -2   8  21       22.82       -5.37     16.55 o 
  -1   8  21      783.83      793.23     48.57 o 
   0   8  21        0.28      -12.42     15.54 o 
   1   8  21      315.22      307.13     42.54 o 
   2   8  21        5.72       25.30     24.21 o 
   3   8  21      338.48      352.87     51.04 o 
  -4   9  21      122.97      108.74     78.89 o 
  -3   9  21       15.03        7.34     22.61 o 
  -2   9  21      509.82      552.45     42.32 o 
  -1   9  21       94.58       97.21     23.94 o 
   0   9  21      720.46      670.56     56.11 o 
   1   9  21        2.67       -9.14     21.80 o 
   2   9  21       81.09      131.55     34.10 o 
   3   9  21      103.05       92.76     32.58 o 
  -4  10  21      368.22      375.16     69.21 o 
  -3  10  21      293.20      262.18     40.68 o 
  -2  10  21        0.98      -16.60     16.60 o 
  -1  10  21      752.05      853.41     52.35 o 
   0  10  21        2.76        2.83     20.74 o 
   1  10  21      318.36      275.53     43.11 o 
   2  10  21       13.77       -4.47     23.66 o 
   3  10  21      247.91      251.10     63.26 o 
  -3  11  21       45.17       90.92     31.03 o 
  -2  11  21      363.73      358.40     45.56 o 
  -1  11  21      167.37      180.19     28.17 o 
   0  11  21      291.02      267.25     41.32 o 
   1  11  21      129.16      127.87     34.30 o 
   2  11  21      700.04      695.05     93.03 o 
  -3  12  21       37.69       42.46     28.93 o 
  -2  12  21      159.09      180.77     41.24 o 
  -1  12  21      128.04      170.55     28.77 o 
   0  12  21       19.23       47.07     26.70 o 
   1  12  21       46.17       43.91     28.42 o 
  -2  13  21       69.82       42.46     23.48 o 
  -1  13  21      121.53      106.11     32.42 o 
   0  13  21       56.90       96.60     32.84 o 
  -4   0  22       64.38      148.84     46.14 o 
  -2   0  22      963.84     1187.75    101.21 o 
   0   0  22     1787.61     1902.18    114.61 o 
   2   0  22      549.58      629.60     84.84 o 
   4   0  22      371.88      311.08     68.47 o 
  -5   1  22       91.01       57.66     28.18 o 
  -4   1  22       10.14       -5.36     34.23 o 
  -3   1  22       72.11       52.61     25.64 o 
  -2   1  22      273.10      331.98     82.61 o 
  -1   1  22      555.90      534.43     38.84 o 
   0   1  22       16.17       19.81     26.42 o 
   1   1  22      257.47      272.07     39.83 o 
   2   1  22        1.02        9.82     23.52 o 
   3   1  22       91.11      117.98     33.63 o 
   4   1  22        0.80       17.28     26.45 o 
  -5   2  22        9.28       31.58     43.16 o 
  -4   2  22      385.46      362.72     45.26 o 
  -3   2  22      203.49      160.31     32.42 o 
  -2   2  22      423.84      366.96     63.26 o 
  -1   2  22      254.61      294.13     43.72 o 
   0   2  22      138.82      159.76     29.94 o 
   1   2  22       62.00       73.92     26.45 o 
   2   2  22      978.90     1037.77     74.70 o 
   3   2  22        7.01       26.70     42.42 o 
   4   2  22       11.31        3.68     26.45 o 
  -5   3  22      185.13      193.50     36.84 o 
  -4   3  22        0.10        8.29     21.43 o 
  -3   3  22      832.29      772.30     61.02 o 
  -2   3  22      148.15       63.29     52.09 o 
  -1   3  22     2198.15     2409.10     70.31 o 
   0   3  22       15.96       36.60     18.15 o 
   1   3  22      546.48      627.83     57.86 o 
   2   3  22      316.85      297.68     44.72 o 
   3   3  22      497.99      456.19     54.61 o 
   4   3  22        0.74       26.26     29.41 o 
  -5   4  22       35.38       11.45     25.77 o 
  -4   4  22       71.62       44.26     35.72 o 
  -3   4  22      176.31      160.58     32.58 o 
  -2   4  22     1448.67     1480.25     69.94 o 
  -1   4  22       97.58       76.89     21.45 o 
   0   4  22      125.91      135.80     23.37 o 
   1   4  22       22.53       14.68     22.46 o 
   2   4  22     1603.62     1645.45     83.12 o 
   3   4  22      187.58      187.23     38.90 o 
   4   4  22      120.57       53.03     41.68 o 
  -5   5  22      232.67      225.67     39.62 o 
  -4   5  22        0.01       -0.10     23.81 o 
  -3   5  22     1110.00     1278.91     78.91 o 
  -2   5  22      228.12      243.65     36.30 o 
  -1   5  22       24.41       61.35     20.10 o 
   0   5  22      109.91       84.21     22.10 o 
   1   5  22      291.79      336.24     70.70 o 
   2   5  22        9.31       12.50     23.52 o 
   3   5  22      513.78      590.11     60.80 o 
   4   5  22        7.60      -14.35     26.25 o 
  -5   6  22        4.66       -3.77     23.66 o 
  -4   6  22      182.66       78.10     66.23 o 
  -3   6  22       45.28       37.91     25.64 o 
  -2   6  22      491.07      493.22     50.49 o 
  -1   6  22        9.04       -1.79     16.20 o 
   0   6  22      748.03      889.94     51.89 o 
   1   6  22      227.51      231.52     39.46 o 
   2   6  22      198.86      184.41     43.91 o 
   3   6  22       12.95        8.11     24.72 o 
  -4   7  22        1.34       15.63     25.26 o 
  -3   7  22       99.76       96.59     42.42 o 
  -2   7  22       22.11      -18.22     18.22 o 
  -1   7  22       88.48       86.22     22.47 o 
   0   7  22        8.14       -2.02     21.58 o 
   1   7  22      326.04      354.11     46.27 o 
   2   7  22       24.39        2.23     23.15 o 
   3   7  22      175.50      192.92     51.35 o 
  -4   8  22      749.93      767.76     71.44 o 
  -3   8  22       56.57       26.79     50.61 o 
  -2   8  22      210.80      202.36     34.68 o 
  -1   8  22       25.68       19.65     24.98 o 
   0   8  22      778.21      860.97     63.35 o 
   1   8  22       14.18        8.14     23.66 o 
   2   8  22      408.37      484.85     66.98 o 
   3   8  22       10.86       23.34     27.88 o 
  -4   9  22        1.17       -2.81     23.08 o 
  -3   9  22      605.57      586.73     96.75 o 
  -2   9  22      264.37      297.44     34.86 o 
  -1   9  22      419.10      444.04     38.65 o 
   0   9  22      307.40      247.72     39.20 o 
   1   9  22      440.85      474.01     53.83 o 
   2   9  22        8.28        8.52     26.45 o 
  -3  10  22      145.19      189.89     95.26 o 
  -2  10  22       14.34       13.00     20.00 o 
  -1  10  22       30.64       42.32     22.95 o 
   0  10  22      360.42      415.53     54.33 o 
   1  10  22      123.27      153.04     37.09 o 
   2  10  22       83.90      109.11     34.10 o 
  -2  11  22       49.52       37.72     28.81 o 
  -1  11  22      170.36      179.56     29.93 o 
   0  11  22        1.47      -12.29     24.58 o 
   1  11  22      530.21      533.95     57.29 o 
  -1  12  22       42.13       37.34     21.76 o 
   0  12  22      120.86      158.78     38.32 o 
  -5   0  23      250.17      239.63     58.05 o 
  -3   0  23      130.60      174.14     50.61 o 
  -1   0  23      303.68      245.59     50.61 o 
   1   0  23      267.89      446.52     72.93 o 
   3   0  23       53.23       34.23     38.70 o 
  -5   1  23        9.27        7.44     25.26 o 
  -4   1  23        4.75       16.83     23.59 o 
  -3   1  23       13.69       10.28     59.54 o 
  -2   1  23      965.95      999.34     67.88 o 
  -1   1  23       10.65       23.81     22.10 o 
   0   1  23      767.12      756.87     79.63 o 
   1   1  23       61.69       30.48     23.59 o 
   2   1  23      181.97      182.18     39.37 o 
   3   1  23       46.52        7.88     26.70 o 
  -5   2  23      310.31      308.96     46.14 o 
  -4   2  23        2.24        4.82     22.03 o 
  -3   2  23       55.65       33.19     24.72 o 
  -2   2  23       13.67       24.37     22.17 o 
  -1   2  23      900.36     1067.83     82.61 o 
   0   2  23       48.26       47.69     26.25 o 
   1   2  23      498.07      510.59     52.62 o 
   2   2  23       61.78       48.20     26.82 o 
   3   2  23       97.80       49.85     30.93 o 
  -5   3  23       21.30        4.15     24.32 o 
  -4   3  23      441.00      407.48     47.81 o 
  -3   3  23       36.16       39.17     31.26 o 
  -2   3  23      481.76      473.53     64.00 o 
  -1   3  23      118.48      109.82     23.08 o 
   0   3  23      514.14      401.92     46.83 o 
   1   3  23      211.51      249.37     39.95 o 
   2   3  23       17.53       26.79     26.31 o 
   3   3  23        0.09      -24.14     24.14 o 
  -4   4  23        2.12      -13.65     21.56 o 
  -3   4  23      790.29      805.17     81.86 o 
  -2   4  23       84.46       78.94     29.77 o 
  -1   4  23      781.45      975.51     52.93 o 
   0   4  23      123.62      152.43     32.58 o 
   1   4  23      272.26      289.56     43.11 o 
   2   4  23        0.06        4.31     24.58 o 
   3   4  23      118.43      109.06     35.75 o 
  -4   5  23      427.89      449.16     53.55 o 
  -3   5  23       37.66       35.04     25.00 o 
  -2   5  23      258.72      310.62     41.56 o 
  -1   5  23       94.29      102.06     22.63 o 
   0   5  23       40.07       16.37     34.23 o 
   1   5  23      131.33      177.71     83.35 o 
   2   5  23      128.39      182.29     39.44 o 
   3   5  23       10.67       32.52     28.36 o 
  -4   6  23       27.27       23.81     26.31 o 
  -3   6  23      149.30      134.70     32.63 o 
  -2   6  23      112.05      128.74     32.09 o 
  -1   6  23       16.33       22.02     18.87 o 
   0   6  23       55.88       22.33     34.23 o 
   1   6  23      166.35      166.80     36.30 o 
   2   6  23       90.07      115.75     34.10 o 
   3   6  23      133.57      146.08     44.65 o 
  -4   7  23      474.20      445.72     53.14 o 
  -3   7  23       42.57        8.19     24.21 o 
  -2   7  23      111.12       95.31     29.41 o 
  -1   7  23       53.48       42.08     20.83 o 
   0   7  23      410.77      437.59     72.93 o 
   1   7  23        0.03      -19.92     21.80 o 
   2   7  23      342.19      237.96     47.63 o 
  -3   8  23      270.19      272.41     42.10 o 
  -2   8  23        5.64        8.93     23.15 o 
  -1   8  23      260.89      312.32     34.40 o 
   0   8  23        0.86       37.21     40.19 o 
   1   8  23      108.30       92.82     32.09 o 
   2   8  23        9.61       50.40     32.00 o 
  -3   9  23       11.58        5.42     26.06 o 
  -2   9  23       43.85       48.13     28.36 o 
  -1   9  23        9.93       16.70     20.39 o 
   0   9  23      261.82      267.91     64.00 o 
   1   9  23        0.02       -2.13     25.64 o 
  -2  10  23      123.79       69.56     28.96 o 
  -1  10  23      149.94      105.79     26.61 o 
   0  10  23       32.43        7.44     35.72 o 
   1  10  23      324.12      323.93    116.84 o 
  -4   0  24      185.06      189.03     53.58 o 
  -2   0  24      221.82      302.15     59.54 o 
   0   0  24       67.93       81.86     41.68 o 
   2   0  24       52.69       59.54     44.65 o 
  -4   1  24       91.54       94.63     32.74 o 
  -3   1  24      383.82      403.48     58.79 o 
  -2   1  24        1.00       -8.45     22.61 o 
  -1   1  24      103.75       92.92     28.18 o 
   0   1  24       19.72       31.47     25.64 o 
   1   1  24      288.28      354.93     55.82 o 
   2   1  24        0.43      -23.52     23.52 o 
   3   1  24       74.63       83.24     44.65 o 
  -4   2  24      208.92      101.24     37.21 o 
  -3   2  24        8.72       -4.53     22.46 o 
  -2   2  24      183.07      222.11     90.79 o 
  -1   2  24      490.41      570.75     51.04 o 
   0   2  24      345.05      421.25     48.93 o 
   1   2  24        0.10       24.35     24.58 o 
   2   2  24      589.42      610.29     93.77 o 
   3   2  24        3.40       19.11     28.81 o 
  -4   3  24       15.98       39.12     26.25 o 
  -3   3  24      481.36      535.07     55.19 o 
  -2   3  24       29.51        4.27     49.12 o 
  -1   3  24      509.71      510.21     92.28 o 
   0   3  24       30.65       31.16     24.72 o 
   1   3  24        2.56        9.22     24.72 o 
   2   3  24       35.83        1.67     25.19 o 
   3   3  24       79.69       22.03     98.23 o 
  -4   4  24       32.75       44.60     28.81 o 
  -3   4  24       70.54       51.64     27.30 o 
  -2   4  24     1215.26     1565.42    112.37 o 
  -1   4  24       73.53       79.05     57.30 o 
   0   4  24       25.64       32.74     35.72 o 
   1   4  24       25.39       40.46     28.36 o 
   2   4  24      263.01      243.70     87.07 o 
  -4   5  24        2.90      -22.03     22.03 o 
  -3   5  24      170.42      106.13     32.42 o 
  -2   5  24        0.16      -14.52     35.72 o 
  -1   5  24       37.61       39.99     20.90 o 
   0   5  24        1.19      -26.79     32.74 o 
   1   5  24      194.04      144.14    117.58 o 
   2   5  24      273.96      331.19     48.86 o 
  -3   6  24        0.47       -9.67     23.15 o 
  -2   6  24      104.75       75.58     29.77 o 
  -1   6  24       71.40       49.03     20.89 o 
   0   6  24      184.59      193.49     55.07 o 
   1   6  24        5.71      -19.49     26.79 o 
   2   6  24       19.34       45.55     28.81 o 
  -3   7  24       35.13       31.34     26.82 o 
  -2   7  24        3.90       -2.39     22.61 o 
  -1   7  24      299.72      314.19     45.64 o 
   0   7  24        0.76       16.37     35.72 o 
   1   7  24      123.07      151.42     37.35 o 
  -2   8  24       37.63       36.31     26.82 o 
  -1   8  24       96.36      108.05     45.40 o 
   0   8  24      189.70       87.82     47.63 o 
   1   8  24       37.99        6.82     27.88 o 
  -1   9  24       27.43       26.65     22.21 o 
   0   9  24        9.19       28.28     40.19 o 
  -3   0  25       13.81       17.86     34.23 o 
  -1   0  25       93.19      177.12     49.12 o 
   1   0  25       91.44      136.93     53.58 o 
  -3   1  25        0.75       17.03     26.25 o 
  -2   1  25      483.74      555.65     61.02 o 
  -1   1  25       40.87       57.17     26.70 o 
   0   1  25        2.49       19.35     25.77 o 
   1   1  25       56.88       74.98     30.51 o 
   2   1  25      192.04      144.21     37.35 o 
  -3   2  25       47.16       25.09     25.77 o 
  -2   2  25        9.15      -12.55     21.43 o 
  -1   2  25      266.79      263.14     38.90 o 
   0   2  25        0.30      -19.35     38.70 o 
   1   2  25      264.18      260.02     78.14 o 
   2   2  25       90.59       80.54     32.54 o 
  -3   3  25      153.16      215.78     40.51 o 
  -2   3  25      234.99      194.20     37.35 o 
  -1   3  25      137.42      178.82     34.19 o 
   0   3  25      127.88      205.40     55.07 o 
   1   3  25      140.31      104.88     34.19 o 
   2   3  25       49.85       85.52     34.30 o 
  -3   4  25      673.88      810.61     67.33 o 
  -2   4  25       38.16       56.56     27.88 o 
  -1   4  25       66.28       46.88     27.36 o 
   0   4  25        6.92       53.58     41.68 o 
   1   4  25        4.81        8.39     26.25 o 
  -3   5  25        4.38      -24.35     24.58 o 
  -2   5  25       21.07       -5.13     23.66 o 
  -1   5  25       77.68       53.58     38.70 o 
   0   5  25      219.36      245.59     62.51 o 
   1   5  25      114.37      152.89     50.61 o 
  -2   6  25        5.52        5.16     24.72 o 
  -1   6  25      159.99      136.93     46.14 o 
   0   6  25       12.20      -28.28     35.72 o 
   1   6  25      396.13      436.72     54.61 o 
  -1   7  25        2.77       17.04     24.72 o 
   0   7  25      341.01      370.61     72.93 o 
  -2   0  26      195.15      357.22     66.98 o 
  -2   1  26       26.76       36.50     26.06 o 
   0   1  26        0.85       19.35     35.72 o 
   1   1  26      369.76      506.64     58.40 o 
  -2   2  26       14.98      -13.27     24.14 o 
   0   2  26      279.90      328.94     69.96 o 
  -2   3  26        5.13       23.39     31.26 o 
   0   3  26        2.18        0.00     38.70 o 
   0   4  26       99.88       69.96     43.16 o 
                                                 
